# Supplementary material for: Administration of aerosolized SARS-CoV-2 to K18-hACE2 mice uncouples respiratory infection from fatal neuroinvasion
Source: Sci Immunol. 2021 Nov 23:eabl9929. doi: 10.1126/sciimmunol.abl9929 (PMC9835999; doi:10.1126/sciimmunol.abl9929)
Supplement: Supplementary file 2 — Data files S1 and S2 [file sciimmunol.abl9929_data_files.zip]

Archive with 2 entries (2 files):
- abl9929_data_file_s2.xlsx
- abl9929_data_file_s1.xlsx
