# Supplementary material for: Administration of aerosolized SARS-CoV-2 to K18-hACE2 mice uncouples respiratory infection from fatal neuroinvasion
Source: Sci Immunol. 2021 Nov 23:eabl9929. doi: 10.1126/sciimmunol.abl9929 (PMC9835999; doi:10.1126/sciimmunol.abl9929)
Supplement: Supplementary file 2 — Data files S1 and S2 [file sciimmunol.abl9929_data_files.zip › abl9929_data_file_s2.xlsx]

## Sheet: Figure1
Figure 1C
PBS
Day0	100	100	100	100	100	100	100	100	100	100	100
Day1	100.5	102.4	98.5					102.2	101.8	104.1	95.6
Day2	96.1	103.8	105.9					101.7	103.1	103.6	97.8
Day3	97.6	98.1	97.1	105.91	101.78	103	103.4	103	104.9	104.7	97.3
Day4	101.4	100.5	98			114.16	103.77	104.3	104	103	94.5
Day5	101.9	101.4	98			104.72	104.53	103	107.6	108.9	101.1
Day6	104.3	105.2	100.5			107.73	106.42	107.3	110.8	110.7	103.3
IN
Day0	100	100	100	100	100	100	100	100	100	100	100	100	100	100	100	100	100	100	100	100	100	100	100	100	100	100	100	100	100
Day1	101.3	102.4	99.6	101.5	101.3	100.5																101.1	101.5	96.6	101
Day2	101.7	103.2	101.2	103.4	101.3	100.5																100.7	101.9	99	99.5
Day3	97.5	100	100.4	97	100	102	94.94	102.24	106.15	101.48	102.72	97.74	103.87	97.89	104.74	116.58	109.27	99.26	100.5	98.65	98.08	101.9	103.1	99	99	96	96.2	93.4	93.3	99.5
Day4	100	101.2	102.9	86.4	97.4	105.1						99.68	103.52	100								96.3	97.7	103.4	97.1	90.6	91.7	83.4	88	93.5
Day5	89.1	93.6	101.7	77.7	86.1	97						90	96.83	90.49								91.5	95	100.3	94.2	84.1	83.8	83.4	82.7	87.6
Day6	87.8	88.4	98.8	73.5	80.9	90.4						88.06	88.73	83.8								87	89.2	91.8	89.3	81.2	80	78.6		82
AR
Day0	100	100	100	100	100	100	100	100	100	100	100	100	100	100	100	100	100	100	100		100		100	100
Day1	101.7	97.01	106.84	99.67												98.8	97.7	97.4	92.9
Day2	103.4	101.33	112.05	103.28					107.08	104.62	106.49	104.65	100.47	103.85	102.48	100	99.5	98.7	96
Day3	98.64	99	101.95	101.97	104.27	104.33	100.51	108.04								101.2	100.5	101.3	99.1		95.8		89.8	98.6
Day4	95.24	96.35	102.61	84.92												102.8	98.6	97	94.7		96.6		98.5	100
Day5																105.2	102.7	99.6	96.4		96.6		98.9	101.9
Day6																103.6	102.7	97	96.4		92.7		91.7	99.1
IN vs AR
Day5	**	0.0012
Day6	**	0.0023
Figure 1D
IN
Day0	0	0	0	0	0	0	0	0	0
Day1	0	0	0	0	0	0	0	0	0
Day2	0	0	0	0	0	0	0	0	0
Day3	0	0	0	0	0	0	0	0	0
Day4	0	0	0	0	0	0	0	0	0	2.5	2.5	2.5	3
Day5	3	3	3	2	2	5.5	7.5	5.5	4					2.5	2.5	10
Day6	11	10.5	10.5		9	9	13	13	10					6.5	8.5	11.5
AR
Day0	0	0	0	0	0	0	0	0	0
Day1	0	0	0	0	0	0	0	0	0
Day2	0	0	0	0	0	0	0	0	0
Day3	0	0	0	0	0	0	0	0	0
Day4	0	0	0	0	0	0	0	0	0
Day5	0	0	0	0	0	1	1.5	0	0					0	0	0
Day6	0	0	0	0	0	1	1.5	0	0	2	1	1.5	1	0	0	0
IN vs AR
Day5	***	<0,0001
Day6	***	<0,0001
Figure 1F
	PBS	IN	AR
	7.6	67100.4	4.85
	noAmp	486.86	5.59
	noAmp	28	noAmp
	noAmp	73.7	16.4
	noAmp	noAmp	noAmp
	noAmp	noAmp	noAmp
	noAmp	1540	noAmp
		2520	noAmp
		21000	noAmp
		noAmp	noAmp
noAmp = no amplification		8890
noAmp < or = LOD (Limit of Detection)
PBS vs. IN	*	0.0142
PBS vs. AR	ns	>0,9999
IN vs. AR	*	0.0222
Figure 1G
	PBS	IN	AR
	482	8150000	30.6
	noAmp	5320000	33.6
	noAmp	5780000	1950
	noAmp	3570000	83.2
		4140000	2160
		4210000	219
noAmp = no amplification		3620000
noAmp < or = LOD (Limit of Detection)
PBS vs. IN	**	0.0026
PBS vs. AR	ns	0.9159
IN vs. AR	*	0.0317
Figure 1H
	PBS	IN	AR
	0	0	0
	0	0	0
		0	0
		0	0
		0	0
		632	0
		0	0
		0
Figure 1I
	PBS	IN	AR
	0	2000000	0
	0	6320000	0
	0	63200	0
		632000	0
PBS vs. IN	*	0.0357
PBS vs. AR	ns	>0,9999
IN vs. AR	*	0.0198
Figure 1R
	PBS	IN	AR
	noAmp	18700	noAmp
	119.71	15900	noAmp
	noAmp	4380	noAmp
	71.3	260000	noAmp
		93.7	noAmp
		48500	noAmp
		59400	noAmp
		407000	noAmp
		74400	noAmp
		55900	noAmp
		3700	noAmp
noAmp = no amplification		6870	noAmp
noAmp < or = LOD (Limit of Detection)
PBS vs. IN	*	0.0491
PBS vs. AR	ns	>0,9999
IN vs. AR	***	<0,0001
Figure 1S
	PBS	IN	AR
	noAmp	650000	34.2
	noAmp	286000	noAmp
	noAmp	342000	noAmp
	noAmp	153000	noAmp
noAmp = no amplification
noAmp < or = LOD (Limit of Detection)
PBS vs. IN	*	0.0484
PBS vs. AR	ns	>0,9999
IN vs. AR	*	0.0134

## Sheet: Figure2
Figure 2A
	PBS	IN	AR
	noAmp	4410	45
	noAmp	noAmp	noAmp
	noAmp	897	noAmp
		1780	72.8
		717	43.5
		1020	650
		794	noAmp
noAmp = no amplification
noAmp < or = LOD (Limit of Detection)
PBS vs. CoV2 IN	*	0.0223
PBS vs. CoV2 Aerosol	ns	0.0736
CoV2 IN vs. CoV2 Aerosol	ns	>0,9999
Figure 2B
	PBS	IN	AR
	noAmp	25200	888
	noAmp	187000	2160
	noAmp	24400	82
	noAmp	26600	274
noAmp = no amplification
noAmp < or = LOD (Limit of Detection)
PBS vs. CoV2 IN	**	0.0042
PBS vs. CoV2 Aerosol	ns	0.3307
CoV2 IN vs. CoV2 Aerosol	ns	0.3307
Figure 2D
	PBS			IN day3			AR day3			AR day6
	male	female		male	female		male	female		male	female
	0	14.8		6.6	16		4.2	12.4		3.61	15.6
	0.596	15.3		0.5	1.9		0.8	2.7		0.44	3.6
	12.883	33.9		5.4	12.3		6.7	5.5		1.7	6.2
	4.003	36.9		6.1	5.6		0	0		0.28	2.45
	3	27.6		5.2	12.5		0	0		0.38	17.69
	5.132	21.3		4.5	19.6					0.26	2.7
	3.521	24.1
	0.506	7.8
	9.924	31.2
PBS male vs. PBS female	***	0.0002
IN male vs. IN female	ns	0.0931
day3 AR male vs. AR female	ns	0.671
day6 AR male vs. AR female	ns	0.0513
Figure 2E
	PBS	IN D3	AR D3	AR D6
	14.8	22.7	16.6	22.2
	15.9	2.4	3.5	4
	46.7	17.6	12.1	7.9
	40.9	11.6	0	2.7
	30.6	17.7	0	18.1
	26.5	24		3
	27.6
	41.2
PBS vs. IN D3	ns	0.447
PBS vs. AR D3	**	0.0073
PBS vs. AR D6	*	0.0495
AR D3 vs. AR D6	ns	>0,9999
IN D3 vs. AR D3	ns	0.6927
Figure 2F
	PBS	IN D3	AR D3	AR D6
	1	0.4	0.5	0.7
	0.9	0.6	0.6	0.8
	0.4	0.4	-0.1	0.6
	0.8	0	0	0.8
	0.8	0.4		1
	0.6	0.6	0	0.8
	0.7
	0.5
PBS vs. IN D3	ns	0.0894
PBS vs. AR D6	ns	>0,9999
PBS vs. AR D3	*	0.0292
Figure 2G
	PBS	IN	AR
	noAmp	31100	14500
	noAmp	88900	3340
	noAmp	281000	1210
	noAmp	142000	117000
		146000	1120000
		933000	33100
		1820	533000
		1320000	62200
		noAmp	224000
		noAmp	180000
		noAmp
PBS vs. IN	ns	0.0627
PBS vs. AR	*	0.0198
IN vs. AR	ns	>0,9999
Figure 2H
	PBS	IN	AR
	noAmp	22400	1540
	noAmp	798	5840
	noAmp	noAmp	3500
	noAmp	noAmp	25100
		40100	73000
		407	6220
		25700	26400
PBS vs. IN	ns	0.1937
PBS vs. AR	*	0.0132
IN vs. AR	ns	0.7226
Figure 2I
	PBS	IN	AR
	0	63200	63200
	0	6320	20000
	0	63200	0
	0	6320	6320
		20000	2000
		20000	632
		632	632
			632
			200
			632
PBS vs. IN	*	0.0165
PBS vs. AR	ns	0.118
IN vs. AR	ns	0.9327
Figure 2J
	PBS	IN	AR
	0	632	0
	0	0	200
	0	0	63.2
PBS vs. IN	ns	0.4322
PBS vs. AR	ns	0.3894
IN vs. AR	ns	>0,9999
Figure 2L	Frequency				Frequency					Rpef				Rpef
	PBS D3	IN D3	AR D3		PBS D5	IN D5	AR D5			PBS D3	IN D3	AR D3		PBS D5	IN D5	AR D5
	324.74	378.09	323.89		373.686	204.36	272.01			0.27	0.3	0.33		0.375017	0.08	0.09
	386.52	350.72	407.16		395.428	152.21	362.83			0.31	0.34	0.4		0.264992	0.14	0.16
	353.684	406.82	384.13		444.62	82.5011	281.09			0.302008	0.35	0.33		0.26	0.109937	0.17
	341.292	452	413.88		419.53	117.165	485.365			0.335289	0.43	0.33		0.3	0.110037	0.08
	465.28	365.08	342.89		467.032	138.298	439.796			0.37	0.28	0.16		0.285029	0.06993	0.204339
	477.22	382.39	383.32		401.635	141.098	324.757			0.27	0.2	0.11		0.310292	0.079785	0.211918
		352.75	335.87				341.634				0.17	0.21				0.143633
		456.32	470.78								0.32	0.14				0.225633
		486.97	344.23								0.38	0.25
		459.87	417.26								0.34	0.22
		482.4	477.45								0.25	0.19
		482.43	507.97								0.34	0.27
		487.33	446.59								0.27	0.35
		473.99	435.88								0.26	0.21
												0.26
Frequency										Rpef
Day5										Day5
PBS vs. IN	***	<0,0001								PBS vs. IN	***	<0,0001
PBS vs. AR	ns	0.1213								PBS vs. AR	**	0.0017
IN vs. AR	***	<0,0001								IN vs. AR	ns	0.1646

## Sheet: Figure3
Figure 3B
	PBS D3	IN D3	AR D3		PBS D6	IN D6	AR D6
	2520000	6440000	5600000		9240000	23000000	38100000
	3080000	9800000	9800000		6440000	10100000	39800000
	10900000	4200000	11500000		10900000	15700000	33600000
	9100000				9100000	5460000	10600000
					8610000	7420000	10900000
					7140000	9240000	8750000
						6300000	11900000
Day6
PBS vs. IN	ns	0.8503
PBS vs. AR	*	0.0178
IN vs. AR	*	0.0477
Figure 3C
	CD8				CD4				B				AM				Mono				Eosino				Neu
	PBS	IN	AR		PBS	IN	AR		PBS	IN	AR		PBS	IN	AR		PBS	IN	AR		PBS	IN	AR		PBS	IN	AR
	594000	792000	3010000		1470000	789000	2460000		3230000	619000	1020000		238000	179000	129000		78500	647000	1870000		183000	227000	293000		1160000	2170000	4460000
	605000	1080000	1180000		1000000	942000	1310000		3130000	533000	1400000		193000	193000	573000		53500	293000	1750000		117000	108000	577000		760000	1690000	2880000
	702000	212000	5050000		1580000	396000	4370000		1990000	802000	1220000		174000	604000	21500		40800	65900	3630000		128000	94100	420000		277000	1280000	2050000
	265000	286000	4170000		1530000	418000	2480000		1680000		1460000		261000	78700	39200		30900	440000	548000		65100	100000	108000		263000	242000	120000
	407000	242000	666000		1110000	457000	739000						409000	45800	99900		39800	200000	405000		94600	139000	108000		212000	1890000	170000
		105000			926000	295000	581000						121000	133000	141000		78800	43000	255000		226000		95500		145000	2870000	189000
							786000							416000	233000			156000	311000				195000			186000	125000
							892000
CD8					CD4				B								Mono
PBS vs. IN	ns	>0,9999			PBS vs. IN	*	0.0252		PBS vs. IN	**	0.0092						PBS vs. IN	ns	0.1921
PBS vs. AR	ns	0.1006			PBS vs. AR	ns	>0,9999		PBS vs. AR	ns	0.2642						PBS vs. AR	**	0.0014
IN vs. AR	*	0.0219			IN vs. AR	ns	0.0608		IN vs. AR	ns	0.5012						IN vs. AR	ns	0.2581
Figure 3D
	PBS D3	IN D3	AR D3		PBS D6	IN D6	AR D6
	220000	230000	160000		90000	920000	760000
	180000	120000	120000		110000	320000	120000
		100000	120000		74000	350000	550000
					100000	142000	2060000
					64000	212000	250000
					62000	194000	142000
						156000	152000
							148000
Day6
PBS vs. IN	**	0.005
PBS vs. AR	**	0.0071
IN vs. AR	ns	>0,9999
Figure 3E
	CD8				CD4				B				AM				Mono				Eosino				Neu
	PBS	IN	AR		PBS	IN	AR		PBS	IN	AR		PBS	IN	AR		PBS	IN	AR		PBS	IN	AR		PBS	IN	AR
	253	172000	144000		557	44200	54800		1310	10100	10700		23700	11800	4490		2470	15100	16400		193	861	1270		687	818	4700
	1690	54200	208000		2210	17100	57100		4770	12800	13500		56000	49200	35100		3620	9270	6740		600	730	463		136	27600	4740
	536	2600	499000		1580	1380	113000		7220	1110	12300		45800	130000	805		1860	8760	33200		898	208	194		136	1530	3140
	2410	31500	91000		6040	6620	33100		1170	5710			32900	11100	5140		1100	6590	13500		162	807	390		1580	448	1750
	2010	32900	39200		5280	6590	13100						20300	26600	8360			6570	2580						230	34400	3730
	582	2910	25700		1550	1510	16600						35600	6190	24300				2900							157000	2640
		8370	28500			2760	17400							80900	22500				2590							680	334
CD8					CD4
PBS vs. IN	*	0.0377			PBS vs. IN	ns	0.8052
PBS vs. AR	**	0.001			PBS vs. AR	**	0.0037
IN vs. AR	ns	0.7762			IN vs. AR	ns	0.0806
Figure 3J
	CD8 IFN-g				CD8 TNF-a				CD8 IFN-g TNF-a				CD8 CD44 Gz-B
	PBS	IN	AR		PBS	IN	AR		PBS	IN	AR		PBS	IN	AR
	2240	2590	2770		3270	948	1260		1630	292	791		25100	22900	21100
	772	1310	1860		1400	776	1280		316	178	870		37900	9350	27600
	424	717	6080		1140	166	2420		715	74.8	1670		5610	5100	83900
	488	8870	13600		692	5010	10500		252	509	2860		11900	105000	242000
		2500	12000			3290	9820			315	3570			76100	149000
		2480	15400			3870	13600			77.5	6390			51900	154000
			16500				25300				6180				131000
CD8 IFN-g									CD8 IFN-g TNF-a
PBS vs. IN	ns	0.5023							PBS vs. IN	ns	0.9429
PBS vs. AR	**	0.0081							PBS vs. AR	ns	0.1853
IN vs. AR	ns	0.2254							IN vs. AR	**	0.0042
Figure 3K
	CD4 IFN-g				CD4 TNF-a				CD4 IFN-g TNF-a				CD4 CD44 Gz-B
	PBS	IN	AR		PBS	IN	AR		PBS	IN	AR		PBS	IN	AR
	1730	1420	825		631	505	563		0	61.2	88.6		10100	3680	4740
	813	799	538		1530	274	482		675	92.4	147		11200	1740	2100
	531	157	2030		1070	204	734		122	9.13	178		7520	2410	7460
	1020	9460	14300		926	2450	1850		250	514	960		3800	65700	66000
		4280	13000			472	2210			76.7	2270			30700	72000
			16700				2830			0	1890				102000
			13200				892				892				41500
									CD4 IFN-g TNF-a
									PBS vs. IN	ns	>0,9999
									PBS vs. AR	ns	0.6001
									IN vs. AR	*	0.0375

## Sheet: FigureS1
Figure S1A
	PBS	SARS-CoV-2
	-0.5	-0.5
	-0.5	-0.5
	-0.5	-0.5
	-0.5	-0.5
		-0.5
		-0.5
		-0.5
Figure S1B
	PBS	SARS-CoV-2
	22.96	23.38
	22.96	23.38
	26.76	23.38
	26.79	23.38
		27.15
		27.15
		27.15
		27.15

## Sheet: Figure S3
Figure S3B
	PBS
	Day-1		100	100	100
	Day4		105.7	105.1	100
	Day5		107.7	105.9	105.3
	Day6		107.7	105.5
	Day7		107.7	106.8	105.6
	Day8		109.8	106.3
	Day11		109.8	103.8	105.3
	Day12		110.6	108.9	108.4
	Day13		111.4	110.1	109.5
	Day14		110.2	108	108.8
	Day15		110.2	107.6	109.8
	Day18		115	113.1	113
	Day20		116.3	112.7	112.3
	AR
	Day-1		100	100	100	100	100	100	100
	Day4		103.3	107.3	102.7	102.2	102	100.4	102.6
	Day5		101.9	103.1	102.3	101.8	104.4	100.8	103.7
	Day6		104.8	107.3	104.9	103	105.6	101.6	104
	Day7		106.7	104.6	103.4	102.6	103.6	100.8	103.7
	Day8		107.8	106.1	105.7	104.1	106.9	101.6	104
	Day11		106.3	107.7	104.9	104.1	106.5	100.8	104
	Day12		107.4	108	108	104.4	110.5	104	105.9
	Day13		106.7	108.8	108.3	106.3	107.3	104	108.8
	Day14		108.1	108.4	105.7	106.3	105.6	102.4
	Day15		107	108.4	105.7	106.6	108.1	105.2	107.7
	Day18		111.1	109.6	109.5	109.2	107.7	105.2	109.2
	Day20		110.7	107.3	108	105.9	111.3	106	109.9
Figure S3C
	PBS
	Day4		0	0	0
	Day5		0	0	0
	Day7		0	0	0
	Day10		0	0	0
	Day12		0	0	0
	Day13		0	0	0
	Day14		0	0	0
	Day17		0	0	0
	Day18		0	0	0
	Day20		0	0	0
	AR
	Day3		0	0	0	0	0	0	0
	Day5		0	0	0	0	0	0	0
	Day7		0	0	0	0	0	0	0
	Day10		0	0	0	0	0	0	0
	Day12		0	0	0	0	0	0	0
	Day13		0	0	0	0	0	0	0
	Day14		0	0	0	0	0	0	0.5
	Day17		0	0	0	0	0	0	1
	Day20		0	0	0	0	0	0	1
Figure S3D
	PBS
	Day4		0	0	0
	Day5		0	0	0
	Day7		0	0	0
	Day10		0	0	0
	Day12		0	0	0
	Day13		0	0	0
	Day14		0	0	0
	Day17		0	0	0
	Day18		0	0	0
	Day20		0	0	0
	AR
	Day3		0	0	0	0	0	0	0
	Day5		0	0	0	0	0	0	0
	Day7		0	0	0	0	0	0	0
	Day10		0	0	0	0	0	0	0
	Day12		0	0	0	0	0	0	0
	Day13		0	0	0	0	0	0	0
	Day14		0	0	0	0	0	0	0
	Day17		0	0	0	0	0	0	0
	Day20		0	0	0	0	0	0	0

## Sheet: Figure S4
Figure S4A
	PBS	IN
	0	95
	0	90
	0	80
	0	90
	PBS vs. IN	***	<0,0001
Figure S4B
	PBS	IN
	0	4
	0	0
	0	2
	0	0
Figure S4C
	PBS	IN
	0	6
	0	6
	0	2
	0	0
Figure S4D
	PBS	IN	AR
	380000	1300000	560000
	300000	760000	160000
	60000	780000	80000
	240000	800000	780000
	290000	1540000	520000
		1400000	400000
		580000	360000
	PBS vs. IN	**	0.0093
	PBS vs. AR	ns	>0,9999
	IN vs. AR	*	0.0238
Figure S4E
	CD8				CD4				B				Microglia				Mono				Eosino				Neu
	PBS	IN	AR		PBS	IN	AR		PBS	IN	AR		PBS	IN	AR		PBS	IN	AR		PBS	IN	AR		PBS	IN	AR
	384	185640	3360		486	141180	3936		1020	19360	2496		37632	69882.8	44849.3		1860	886600	8288		1140	7840	858		6860	29640	2784
	381.6	92568	384		496.8	55480	304		1224	34650	576		22064	49199.4	43736		2448	161120	336		1656	17710	230.4		2800	6232	592
	418	132912	1560		684	73320	1170		1216	9106	1000			15113.3	4752		1444	589680	4056		364.8	3248	560			7176	12880
	972	25600	540		936	16160	648		2016	34020	3120						3780	329600	1260		309.6	14840	1820			29640	2784
		83468	640			33572	960											802340	2080							6232	592
		14326	1300			8352	1196											54288	4576							7176
		98560				61040												488600
	CD8				CD4												Mono
	PBS vs. IN	**	0.0031		PBS vs. IN	**	0.0047										PBS vs. IN	*	0.0134
	PBS vs. AR	ns	>0,9999		PBS vs. AR	ns	>0,9999										PBS vs. AR	ns	>0,9999
	IN vs. AR	*	0.0295		IN vs. AR	*	0.0228										IN vs. AR	*	0.011
Figure S4F
	PBS	IN	AR
	noAmp	noAmp	noAmp
	noAmp	noAmp	noAmp
		noAmp	noAmp
		noAmp	noAmp
		noAmp	noAmp
		noAmp	noAmp
		noAmp	noAmp
noAmp = no amplification
noAmp < or = LOD (Limit of Detection)
Figure S4G
	PBS	IN	AR
	noAmp	noAmp	noAmp
	noAmp	noAmp	noAmp
	noAmp	noAmp	noAmp
noAmp = no amplification
noAmp < or = LOD (Limit of Detection)

## Sheet: Figure S6
Figure S6A
	Tidal volume					PenH
	PBS D5	IN D5	AR D5			PBS D5	IN D5	AR D5
	0.244234	0.19	0.25			0.454589	2.67	1.01
	0.251941	0.21	0.31			0.68963	0.65	0.82
	0.28	0.163	0.28			0.8	39.1487	5.38
	0.25	0.145	0.313			0.63	20.1867	1.05024
	0.2	0.215	0.208			0.7	15.694	0.943716
	0.2	0.171	0.23			0.9	11.6907	0.981168
			0.284					1.22378
Tidal volume					PenH			0.88168
Day5					Day5
PBS vs. IN	**	0.002			PBS vs. IN	***	<0,0001
PBS vs. AR	ns	0.203			PBS vs. AR	ns	0.9379
IN vs. AR	***	<0,0001			IN vs. AR	***	<0,0001

## Sheet: Figure S7
Figure S7B
	PBS	Isotype+AR	a-IFNAR1+AR
	noAmp	83700	5210000
	noAmp	355000	5650000
	noAmp	228000	1880000
		1230000	1310000
noAmp = no amplification
noAmp < or = LOD (Limit of Detection)
PBS vs. Isotype+AR	ns	0.4896
PBS vs. a-IFNAR1+AR	**	0.0084
Isotype+AR vs. a-IFNAR1+AR	ns	0.2556
Figure S7C
	PBS	Isotype+AR	a-IFNAR1+AR
	0	0	632
	0	200	632
	0	63.2	2000
	0	63.2	2000
PBS vs. Isotype+AR	ns	0.6594
PBS vs. a-IFNAR1+AR	**	0.0065
Isotype+AR vs. a-IFNAR1+AR	ns	0.197
Figure S7D
	PBS	Isotype+AR	a-IFNAR1+AR
	0.5696	3.6706	7.7588
	0.5539	5.125	9.0638
		1.7823	8.7706
		2.1928	6.5986
PBS vs. Isotype+AR	ns	0.7577
PBS vs. a-IFNAR1+AR	*	0.0228
Isotype+AR vs. a-IFNAR1+AR	ns	0.1851
Figure S7E
	PBS	Isotype+AR	a-IFNAR1+AR
	13700	noAmp	150000
	noAmp	noAmp	noAmp
	192000	140000	117000
	noAmp	noAmp	noAmp
noAmp = no amplification
noAmp < or = LOD (Limit of Detection)
Figure S7F
	PBS	Isotype+AR	a-IFNAR1+AR
	0	0	0
	0	0	0
	0	0	0
		0	0
Figure S7G
	PBS	Isotype+AR	a-IFNAR1+AR
	0.0139	0.005	1.0134
	0.007	0.0151	0.0059
	0.0225	0.1045	0.1204
		0.006	0.0099
