# Supplementary material for: Administration of aerosolized SARS-CoV-2 to K18-hACE2 mice uncouples respiratory infection from fatal neuroinvasion
Source: Sci Immunol. 2021 Nov 23:eabl9929. doi: 10.1126/sciimmunol.abl9929 (PMC9835999; doi:10.1126/sciimmunol.abl9929)
Supplement: Supplementary file 2 — Data files S1 and S2 [file sciimmunol.abl9929_data_files.zip › abl9929_data_file_s1.xlsx]

## Sheet: DEGs_up_AR vs IN
Gene	logFC	AveExpr	P.Value	adj.P.Val
Ubd	7.93818	1.0338	0.000721995	0.00467617
Cxcl11	7.3737	1.76413	0.000532302	0.00389356
Ccl7	7.15174	4.12526	0.000299865	0.0027858
Gm15056	7.10081	-0.464609	0.000496019	0.00372524
Cxcl9	6.31013	4.62345	0.000649133	0.0043699
Ccl2	6.29168	4.03681	0.00034219	0.00300553
Il10	6.22644	0.421222	0.000843471	0.00518924
Gm47242	6.03824	-0.227638	0.000174641	0.00204242
Saa3	5.91602	5.23471	0.000229154	0.00236202
Trim10	5.64797	1.08743	0.00124699	0.00666944
Ccl1	5.58657	-1.84357	7.11e-05	0.00132977
Htr7	5.50549	-1.03082	0.000128638	0.00176192
Scimp	5.50202	3.56966	3.05e-05	0.000971455
Slamf8	5.47845	3.26116	1.4e-05	0.000768527
Ccl12	5.41633	3.28175	1.45e-05	0.000768527
Gypa	5.37648	1.28726	0.00407892	0.015295
Gzmc	5.33478	-1.69993	1.87e-05	0.00079928
Stra6l	5.31133	-0.6003	0.000886177	0.00536794
Apol7c	5.2694	-0.621038	8.02e-06	0.000704834
5430437J10Rik	5.18834	0.0906464	5.45e-05	0.00118721
Sectm1a	5.05849	-0.183775	0.000273598	0.00263356
Ifi205	5.02339	5.11807	9.21e-05	0.00148253
Ly6i	5.00744	4.96428	7.61e-07	0.000556158
Klra1	5.00056	-0.498889	2.94e-05	0.000958157
BC023105	4.99106	2.50033	7.58e-06	0.000704834
Il1rn	4.94914	4.67154	3.4e-06	0.000631069
Arsi	4.93877	-0.524975	0.000136849	0.00181225
Xcl1	4.93336	-0.0529633	0.00070538	0.00461929
Calhm6	4.90831	3.55812	1.45e-05	0.000768527
Ms4a4c	4.90396	4.82435	4.89e-06	0.000679801
Gbp2b	4.89227	0.320848	1.44e-05	0.000768527
Gm20939	4.8614	0.290033	0.000337898	0.00298346
Trim30c	4.85474	0.689247	8.8e-05	0.00144654
Slc39a2	4.84593	1.91681	0.000338033	0.00298346
Gbp10	4.80609	3.23538	8.74e-06	0.000708073
Ocstamp	4.7437	1.32627	0.00421225	0.0156314
Ido1	4.681	3.87057	8.51e-07	0.000556158
Cxcl10	4.66742	6.72139	0.003048	0.012464
Inpp5j	4.657	0.238942	0.00103953	0.00593335
Sprr1a	4.64118	1.78727	0.00960047	0.0282391
Fgg	4.5869	-0.0186405	0.00349954	0.0137695
4930430E12Rik	4.55757	-0.652724	6.01e-05	0.00123153
Pif1	4.54195	-0.286074	0.000413039	0.00334841
Cd72	4.53179	3.85465	3.06e-05	0.000972378
Fcgr1	4.49688	4.64284	2.55e-05	0.000904484
Dnase1l3	4.4962	2.86877	6.11e-06	0.000696971
Mmp13	4.47639	-0.0145207	0.000627398	0.00427856
Sirpb1a	4.4459	1.59764	8.59e-06	0.000704834
AA467197	4.41619	3.04576	0.00663011	0.0214884
Otc	4.38802	-0.950234	0.00170291	0.00827195
Il27	4.3693	0.59165	1.99e-05	0.000817761
Ccr5	4.34731	4.7641	3.65e-05	0.00101843
Ifng	4.33377	1.13703	0.0010278	0.00588668
Tnfrsf9	4.30035	3.03755	6.58e-05	0.00128282
Ccl4	4.2871	4.1502	0.000818758	0.00508607
Klrg1	4.2804	0.867383	7.28e-05	0.00134505
Gad1-ps	4.27395	-0.759779	0.000374856	0.00318506
Nlrp1a	4.26102	-1.06556	3.84e-05	0.00104235
Gpr31b	4.22983	-1.36521	6.35e-05	0.00126
Adora3	4.2033	0.18809	0.00112068	0.00624236
Timp1	4.19481	5.82967	0.000298192	0.00278563
Gpr31c	4.19093	-1.2873	0.000657885	0.00440994
Ifi211	4.15398	3.94538	8.43e-05	0.00141764
Klra17	4.15253	-0.945473	0.000500262	0.00374637
Ms4a6d	4.14291	5.14961	1.84e-05	0.000797447
Gpr84	4.12977	-1.2354	0.00155898	0.00777676
Exo1	4.12015	0.100261	0.001229	0.00659337
Gm6545	4.06226	0.869521	0.000184449	0.00209529
Il12b	4.03643	-0.440616	0.00102988	0.00588893
Bcl2a1b	4.02955	1.65261	0.000452066	0.00352306
Egr2	4.02928	2.78369	0.00150278	0.00761478
Tubb3	4.00703	1.61699	0.0044024	0.0161272
Gatm	3.97197	4.86614	3.12e-06	0.000613977
Gm21188	3.96907	-0.871069	0.000262823	0.00257563
Klre1	3.95165	1.73578	1.17e-06	0.000556158
Phf11a	3.92465	2.85427	1.05e-05	0.000722659
Aif1	3.8813	4.28612	0.000120709	0.00171248
BC147527	3.87702	2.47417	1.33e-06	0.000563848
Klk1	3.83912	0.758839	4.29e-05	0.00108222
Cst7	3.79661	2.16482	1.58e-05	0.000779986
Slfn9	3.78137	3.22291	8.93e-06	0.00071664
Nos2	3.78004	1.81791	2.59e-05	0.000904484
Tnip3	3.77628	2.95782	2.63e-05	0.000905294
Oas3	3.77514	5.06912	9.59e-06	0.000720993
Hk3	3.77194	3.93103	6.21e-06	0.000701358
Pbk	3.77056	1.47452	6.33e-06	0.000701358
Tm4sf5	3.75614	-0.291583	0.00185672	0.00876699
Gm15931	3.7373	1.02774	1.86e-05	0.00079928
Prss30	3.71225	0.176212	0.00112946	0.0062725
Pira2	3.71089	0.228735	0.000191579	0.00213919
Izumo1r	3.68613	-0.0220376	0.000221076	0.00232603
Kntc1	3.68524	0.692126	1.84e-05	0.000797447
Cd300e	3.67925	1.52963	0.000820842	0.00509188
Cd200r4	3.65802	2.24944	1.14e-05	0.000732374
Mir155hg	3.65717	-0.392642	0.000320707	0.00288893
Acod1	3.65145	3.55456	0.000356866	0.00308897
A330009N23Rik	3.64648	-0.134386	2.21e-05	0.000848445
Slc6a19	3.63884	-0.847326	0.00825003	0.0252153
Lst1	3.63213	3.39859	8.3e-06	0.000704834
Slamf7	3.62367	4.39958	5.08e-06	0.000679801
Ifi204	3.61024	5.46496	6.96e-05	0.00131619
Tnc	3.60614	3.7447	4.18e-05	0.00107433
Rgs1	3.59486	3.24684	0.000231776	0.00238004
Rad51	3.59222	1.73284	1.08e-05	0.000725763
Slc28a2	3.57254	3.20284	6.6e-05	0.00128282
Gbp11	3.57166	3.0022	0.00173194	0.00835617
Fcgr4	3.56728	5.47745	0.000121512	0.00171747
Ankle1	3.56556	-0.647565	0.000146115	0.00186882
Ms4a7	3.56362	3.85849	7.09e-05	0.00132977
Il18bp	3.53936	6.50112	2.62e-05	0.000905294
Gzmb	3.53797	5.43981	3.14e-05	0.000980549
Cd8a	3.51758	2.95983	9.2e-06	0.000719544
Ect2	3.51699	2.30164	8.1e-05	0.00139912
Bcat1	3.50081	-0.5894	0.00762596	0.0238031
Socs1	3.45746	5.11811	0.000147093	0.00187178
Oas1a	3.45481	5.6028	3.42e-06	0.000631069
Pdcd1lg2	3.4404	1.19328	0.000571411	0.00405369
Gpr35	3.42808	3.55235	0.000445648	0.00351018
Clec4n	3.41784	3.72659	3.7e-05	0.00102224
A530040E14Rik	3.39408	-0.494337	5.82e-05	0.00122115
Batf3	3.38881	1.30407	1.15e-05	0.000734399
Gimap7	3.38305	2.09547	1.05e-05	0.000722659
Ifi209	3.38159	4.76399	4.95e-06	0.000679801
Hsd11b2	3.35548	2.48703	4.95e-05	0.00115061
Slfn1	3.35133	4.89268	4.25e-05	0.00108222
Gm9530	3.34149	-0.184595	0.0058308	0.0196304
Ifi27l2a	3.33935	8.81021	8.96e-07	0.000556158
Oas1g	3.33645	4.1163	1.29e-05	0.000768527
5830411N06Rik	3.3173	-0.79701	0.00732397	0.0231503
Nlrp1c-ps	3.3142	0.648007	0.000130634	0.00177787
Tnfsf8	3.30435	1.11126	3.16e-05	0.000980549
Apol6	3.29887	3.09907	0.00346489	0.0136605
Rgs16	3.2875	1.42396	0.000810772	0.00504734
Gm15448	3.27918	-0.668537	0.000184482	0.00209529
Phf11b	3.2604	5.41303	1.02e-05	0.000722659
Asb4	3.25935	0.0643125	0.000260158	0.0025543
Fcrlb	3.25927	-0.525775	0.000511538	0.00379466
Sdsl	3.25696	0.0209754	0.00516131	0.0180772
Pglyrp2	3.22573	1.20467	7.65e-05	0.0013669
A530010L16Rik	3.20321	-0.555778	0.0143448	0.0381792
Gm46224	3.19609	1.07049	0.00122083	0.00657197
Zbp1	3.19319	6.76736	1.45e-05	0.000768527
Gm16556	3.18986	0.417057	0.00214499	0.00967935
Gm6637	3.18923	0.184281	8.65e-05	0.00143764
1700066B19Rik	3.18392	0.498895	0.000354329	0.00307378
Tpx2	3.18262	2.68703	4.36e-06	0.000679801
Gm4841	3.17064	1.91618	0.000248559	0.00247285
Mlkl	3.1662	4.7867	6.66e-05	0.00128884
Gm14548	3.16597	0.74548	0.00249782	0.0108133
Cngb3	3.16565	0.0256244	0.00101637	0.00584497
Isg15	3.16354	6.38052	8.28e-05	0.00140846
Il6	3.15082	0.417725	0.00323561	0.0129912
Slfn4	3.14988	5.2997	2.6e-06	0.000581133
Prf1	3.14375	4.13349	2.81e-06	0.000581133
Ttk	3.14179	-0.317601	0.0114645	0.0321174
Gm19585	3.13784	1.25879	8.08e-05	0.00139667
Tlr9	3.1272	2.764	0.000649668	0.00437002
Melk	3.11984	1.86333	0.000124428	0.00173372
Ccl3	3.11724	2.94488	0.0105008	0.0300731
Msr1	3.10815	3.6006	0.00182839	0.00868815
Gm19951	3.10691	2.36326	1.48e-05	0.000768527
Mefv	3.09881	1.41087	0.000191494	0.00213919
Car9	3.08995	0.319259	0.00642069	0.0210133
Il12rb1	3.07569	2.1016	0.000559884	0.00400464
Lair1	3.07496	4.84146	5.19e-05	0.00116603
Apln	3.07461	3.13833	0.0018464	0.00873941
Ifit2	3.06861	7.16803	0.00105576	0.00598037
P2ry13	3.06339	2.70735	0.000736779	0.00473422
Tmem106a	3.04037	5.51007	2.61e-06	0.000581133
Adamts4	3.03181	2.08636	0.000478386	0.00365036
Syt15	3.02914	3.04834	0.000165805	0.00199567
Cdk1	3.02201	3.10324	6.92e-06	0.000702195
Nuf2	3.021	1.51989	0.000173178	0.00203608
Ccl8	3.01974	3.59488	0.000127326	0.00175104
Fabp1	3.01679	0.146828	0.00282855	0.0118413
Apod	3.01457	6.89308	0.00129694	0.00686417
Col3a1	3.00953	8.81478	4.44e-05	0.00109044
Aqp9	3.00001	0.474463	0.0010141	0.00584497
Sirpb1c	2.99792	2.69638	0.000872698	0.00531291
Zbtb3	2.99679	0.951746	0.000216004	0.00230038
Cfb	2.99138	3.00113	0.000350451	0.00305025
Gpr171	2.98832	3.51054	0.000448525	0.00351288
Cd86	2.98553	4.0819	1.04e-05	0.000722659
Fscn1	2.98478	3.74239	7.55e-05	0.00136009
Apol11b	2.98371	3.13949	0.0051941	0.0181687
Gm5431	2.9787	4.17174	5.41e-05	0.00118381
Itgax	2.97301	4.64169	6.63e-06	0.000701358
Tgtp1	2.97064	5.72505	2.46e-05	0.000886097
Ctsw	2.96373	4.04018	4.65e-06	0.000679801
Aoah	2.9592	2.33362	0.000364908	0.00312765
Ly6c2	2.95492	6.5122	0.000183249	0.00208965
Misp	2.95147	4.44026	5.96e-05	0.00122778
Tfpi2	2.95143	1.27954	0.000198016	0.00218736
Ifi203-ps	2.9513	1.6153	7.95e-06	0.000704834
Gm42963	2.93694	-0.20247	0.000778795	0.00491444
Lilra6	2.93585	1.61064	7.32e-05	0.00134505
Ctss	2.93466	8.718	0.000187982	0.00211727
Gm43197	2.92907	0.541444	0.000741981	0.00475284
Arc	2.92012	0.124875	0.00231827	0.0102506
Lgals1	2.91637	7.19686	1.17e-05	0.000736222
C3ar1	2.91388	4.78831	0.00013425	0.00179613
Il21r	2.91026	4.10803	3.18e-05	0.000983389
Gm6377	2.89461	1.07191	0.0012809	0.00680681
Atp1a3	2.88609	3.57131	2.77e-05	0.000921509
Ifi203	2.88505	6.07051	1.76e-05	0.000797114
Gm14085	2.8833	0.234484	0.00071935	0.00466672
Tifab	2.87765	3.46738	4.14e-05	0.0010743
Lrrc25	2.876	3.83788	0.000470287	0.00361316
Slfn8	2.86643	5.01242	4.7e-05	0.00112384
Bub1	2.86599	1.82403	2.26e-05	0.000856265
Cilp	2.85724	1.65493	0.0126751	0.0346505
F830016B08Rik	2.85371	5.13048	4.09e-05	0.00107275
Plac8	2.84141	6.86353	0.000616091	0.00424259
Il2ra	2.83663	2.47309	0.000358381	0.00310038
Bcl2a1a	2.83515	1.9448	3.14e-05	0.000980549
Il12rb2	2.8288	0.684367	0.000516084	0.00380681
Clec4a3	2.81948	4.46328	1.15e-06	0.000556158
Art2b	2.81791	-0.926986	0.0177856	0.0450849
Ms4a6c	2.81642	4.90439	5.34e-05	0.00117957
Gbp2	2.8147	9.1506	0.000480955	0.00365584
Cstdc4	2.80853	-1.20267	0.0101843	0.029444
Nlrp1b	2.80519	1.26368	0.000292498	0.00275151
Zfp583	2.80437	1.05693	0.000508876	0.00378562
Zc3h12d	2.80394	2.67518	3.16e-05	0.000980549
Apol10b	2.80311	4.17143	5.15e-06	0.000679801
Slc4a1	2.80131	3.37934	0.0122919	0.0338918
Ccr8	2.78717	0.451335	0.0086675	0.026216
Mmp12	2.78647	2.31685	0.000102605	0.00156731
Pirb	2.78494	5.50665	0.00010641	0.00160216
Tnf	2.78342	2.21634	0.00029712	0.00278002
Slc26a4	2.76075	4.2305	0.000199696	0.00219665
Bcl2a1d	2.75842	1.93524	0.000133887	0.00179613
Gapt	2.75544	0.153597	0.00193568	0.00901776
Csf2rb2	2.75483	4.13888	6.96e-05	0.00131619
Slamf9	2.75446	4.47873	5.81e-05	0.00122077
Cd101	2.74873	2.05655	0.00068394	0.0045324
Ms4a6b	2.74661	5.89429	1.33e-05	0.000768527
Itgae	2.74002	2.13425	0.00115971	0.00638289
Iqgap3	2.73481	1.78432	4.08e-05	0.00107275
Klrb1a	2.73177	0.0970314	7.76e-05	0.00137605
Clec12a	2.72941	4.7685	1.92e-05	0.000804256
Spon2	2.72857	4.28952	7.71e-05	0.00137148
Xlr4b	2.72349	-0.00933419	0.00551815	0.0189182
Ptafr	2.71729	4.25488	7.44e-06	0.000704834
Ly9	2.71636	3.40913	3.33e-05	0.000992645
Cdca5	2.70768	1.44031	0.000155727	0.0019154
Cd52	2.7021	6.45899	4.9e-05	0.00114708
Fgl2	2.69788	6.44387	3.56e-05	0.0010061
Themis2	2.69711	5.66387	5.86e-05	0.00122245
Rsad2	2.68442	7.33391	0.00312825	0.0126832
Gm33104	2.68338	-0.423163	0.000486873	0.00367763
Tmem173	2.6766	5.74405	2.36e-05	0.000870471
4933412E12Rik	2.6749	2.93793	1.9e-06	0.000581133
Kif23	2.66878	2.61179	4.76e-05	0.00113269
Samsn1	2.66858	3.90276	3.08e-05	0.000974584
Oasl1	2.65985	5.09289	0.000658842	0.00441258
Parpbp	2.65669	0.00614886	0.000122291	0.00172041
Ncf4	2.65424	4.18769	2.65e-05	0.000905294
Insl6	2.6501	0.460717	0.00071492	0.00465112
Uhrf1	2.64939	3.11469	5.84e-05	0.00122198
1600014C10Rik	2.64417	5.41331	4.47e-06	0.000679801
Stfa2l1	2.64333	0.0400349	0.00529788	0.0183916
Asf1b	2.64011	2.73764	6.85e-06	0.000702066
A930006K02Rik	2.63529	0.330011	0.00143799	0.00736831
Lilra5	2.63108	2.15058	2.78e-05	0.000921509
Cenps	2.61568	0.212207	0.00108285	0.0060943
Adgrg5	2.61498	2.63809	2.34e-05	0.000864936
Hmmr	2.61427	1.7826	5.39e-05	0.00118381
Mx1	2.60859	5.1454	0.00453179	0.0164288
Ifi44	2.60526	6.6291	7.66e-06	0.000704834
Dhrs9	2.6014	0.544229	0.000814006	0.00506146
Gm830	2.59728	-0.191502	0.0196312	0.0484802
Psrc1	2.5971	1.29664	0.000157667	0.0019317
Parp11	2.59341	4.95667	8.28e-08	0.000433685
Herc6	2.59169	5.21067	6.12e-06	0.000696971
Igf1	2.57465	4.50401	0.00073708	0.00473422
Kmo	2.57409	2.72325	0.000192258	0.00214485
Kbtbd8	2.56945	0.945572	0.00838175	0.0255533
Phf11d	2.56649	6.86919	3.1e-05	0.000974584
Stat1	2.56131	7.15273	1.22e-06	0.000563848
Plk1	2.56109	2.31848	5.26e-05	0.00117201
Shcbp1	2.55485	1.14504	0.00150442	0.00761652
Tarm1	2.54971	1.14263	0.00222397	0.00993327
Myo1f	2.54938	5.13605	2.63e-06	0.000581133
Ebi3	2.54889	1.37414	0.00017299	0.00203608
Tmem273	2.54564	0.901962	0.00555515	0.0190033
Col1a1	2.54278	7.81344	1.83e-05	0.000797447
Mmp19	2.5411	4.48218	2.07e-05	0.000828581
Ifit1bl1	2.5384	4.43605	7.09e-05	0.00132977
Ccne1	2.53408	2.13356	4.59e-05	0.00110907
Klrk1	2.53279	4.27014	6.19e-05	0.0012471
Usp18	2.52519	7.2406	3.3e-05	0.000992645
Plau	2.51897	0.885316	0.00375504	0.0144352
Spdl1	2.51703	1.17877	8.28e-05	0.00140846
Sh2d2a	2.51639	3.98828	0.00015224	0.00189863
Oasl2	2.513	8.3466	5.42e-06	0.000679962
Mafb	2.51271	4.76337	9.99e-05	0.00154869
Slc29a2	2.50993	0.79987	0.000782788	0.00492777
Gbp5	2.50728	4.8567	0.000107832	0.00161429
Tmsb10	2.50586	6.36608	0.000127	0.00175104
Havcr2	2.50454	3.71335	1.59e-05	0.000779986
Epsti1	2.5039	4.62042	2.65e-06	0.000581133
Siglech	2.503	1.97347	0.000387551	0.00323677
Irf7	2.50261	8.29093	0.000153815	0.00191132
Dhx58	2.4991	5.65029	7.62e-05	0.00136537
Il1f9	2.499	1.77832	1.76e-05	0.000797114
Ptgs2	2.49141	3.71132	7.01e-07	0.000556158
Prc1	2.48907	2.50931	2.03e-05	0.000825179
Cxcl13	2.48647	3.92505	0.00567587	0.0192656
Cdc25c	2.48251	0.665146	0.000811756	0.00505146
Fcrls	2.47676	1.83986	0.011199	0.0315356
Cd180	2.4754	2.32784	0.000118902	0.00170463
Pole2	2.47405	0.88125	0.000440414	0.00348935
Aldh1b1	2.47309	1.90641	0.00889688	0.02674
Nabp1	2.46602	4.32709	5.3e-07	0.000556158
Kctd21	2.46239	2.58368	0.00158246	0.00785432
Clec5a	2.46112	2.9824	0.00167191	0.00816932
Clec4a1	2.45692	3.71601	1.02e-05	0.000722659
Aurka	2.45533	2.47549	0.000166662	0.00199982
Tlr1	2.45453	3.03208	3.2e-05	0.000983389
Cyth4	2.45001	5.57518	2.74e-05	0.00091999
AW112010	2.44631	7.81646	0.000150302	0.00189416
Aurkb	2.44613	2.4041	9.74e-05	0.0015285
Sirpb1b	2.44382	1.88967	4.14e-05	0.0010743
Sv2c	2.43938	0.190396	0.00322491	0.0129548
Pilra	2.43828	3.32031	1.74e-05	0.000797114
Vav1	2.43634	5.2688	3.66e-05	0.00101843
Gja5	2.43463	4.20127	9.93e-06	0.000722659
Gbp8	2.4337	4.83431	1.78e-06	0.000581133
Ccn4	2.43244	2.59702	0.00743665	0.0234215
Ccr1	2.42841	5.0876	0.0029403	0.0121436
Ggt5	2.42774	4.49051	8.26e-08	0.000433685
Dlgap5	2.42223	1.61703	0.0014386	0.00736831
Zmynd15	2.42096	3.66642	1.3e-05	0.000768527
Troap	2.41826	0.832366	0.00057824	0.00407777
Acap1	2.4175	3.84155	1.16e-05	0.000736222
Klrd1	2.41596	3.3781	9.46e-06	0.000720993
Ccnb1	2.41487	2.17867	0.000127087	0.00175104
Trac	2.41259	2.78367	0.000315073	0.00285485
Fasl	2.41251	0.981714	0.000698703	0.00459152
Gxylt2	2.40864	0.376507	0.00317856	0.0128281
Ciita	2.4078	6.40414	2.95e-05	0.000958404
Klra2	2.40661	3.91515	7.33e-05	0.00134505
Bst2	2.40161	7.99583	6.58e-06	0.000701358
Fcer1g	2.39877	7.28972	5.47e-05	0.00118924
Cd53	2.38681	6.83347	2.53e-05	0.000901187
Mndal	2.38472	5.67846	9.39e-06	0.000720993
Klra7	2.37983	1.9321	4.72e-05	0.00112797
Ros1	2.37903	0.490472	0.00603225	0.020119
D430020J02Rik	2.37614	0.665886	0.000364273	0.00312644
Ifi207	2.37533	5.27341	0.000109194	0.00162233
Cenpe	2.37427	2.51065	3.82e-05	0.00104024
Psmb10	2.37279	7.14502	2.79e-05	0.000921509
Upp1	2.36975	4.79309	2.12e-05	0.00083754
Arg1	2.36679	3.61161	0.00191955	0.00898553
Tgfbi	2.36634	7.6468	0.00132935	0.00700506
Sdf2l1	2.36553	4.90553	1.22e-05	0.000755052
Samd3	2.36435	1.11496	0.000703066	0.00460959
Icos	2.36379	3.30169	0.00151498	0.00764247
Klrc1	2.36218	2.28656	6.57e-05	0.00128282
Gzma	2.36211	5.85467	2.5e-06	0.000581133
Ptpn6	2.36183	6.22577	4.32e-06	0.000679801
Fignl1	2.36113	1.53917	0.000154471	0.00191173
Gm20559	2.35992	5.31755	2.79e-06	0.000581133
Cenpj	2.35948	2.89958	9.8e-06	0.000722659
Card11	2.35766	3.67515	1e-05	0.000722659
Il27ra	2.35659	2.77742	7.47e-05	0.00135495
Lag3	2.35466	3.10472	7.16e-05	0.00133654
9330175E14Rik	2.34964	2.94563	4.11e-05	0.00107326
Cdca8	2.34944	2.74246	8.35e-06	0.000704834
Gbp6	2.34457	5.26469	0.000120387	0.00170945
Ivl	2.3438	0.637943	0.00200913	0.00922898
Isg20	2.33954	6.4468	9.93e-06	0.000722659
Mpeg1	2.33648	7.33834	5.69e-05	0.00120976
Steap1	2.33613	1.2213	0.00167647	0.00818905
Cdc20	2.33583	3.41317	0.000109135	0.00162233
Rtp3	2.33185	1.13822	0.000293306	0.00275582
Apol9a	2.33073	3.7258	0.000204358	0.00221998
Tlr13	2.32636	4.75863	0.000291213	0.0027427
Cd300c2	2.32629	4.39767	6.98e-05	0.00131619
Lpxn	2.32466	4.43197	7.95e-05	0.00138517
Gpr18	2.32325	2.94101	0.000224325	0.00233736
Gm3788	2.3176	-0.446401	0.0077203	0.0239928
Irf5	2.31646	5.75759	8.76e-05	0.00144308
Ccr2	2.31393	5.6222	0.000244756	0.00245365
Gm39323	2.31207	0.522021	0.000627224	0.00427856
Gm6904	2.31111	-0.4163	0.000516442	0.00380767
Gm4951	2.30595	6.3041	6.46e-06	0.000701358
Tfec	2.3048	1.61255	0.00026671	0.00259431
Ppa1	2.30446	6.24383	0.000191414	0.00213919
Il2rg	2.30309	5.31251	1.08e-06	0.000556158
Selplg	2.29516	6.33173	5.85e-05	0.00122198
Fpr1	2.29287	3.24559	0.000172404	0.00203423
Ifi213	2.2918	5.73128	1.78e-05	0.000797114
Kif2c	2.28792	1.39872	0.000206145	0.00223475
Pclaf	2.28414	2.92447	7.52e-06	0.000704834
Ube2l6	2.28155	7.46147	9.99e-05	0.00154869
Tnni2	2.28037	0.499047	0.000346393	0.00302827
Treml4	2.27896	2.20111	0.00178318	0.00854047
Ly86	2.27839	5.09163	3.67e-05	0.00101843
Disc1	2.27623	0.875709	0.00141951	0.00732237
Kif22	2.27619	2.81707	3.95e-05	0.00105166
Tvp23a	2.27108	2.13163	0.000153575	0.00190985
Gpr15	2.26716	0.0957445	0.00163803	0.00804633
Gm12185	2.26609	4.35068	5.03e-06	0.000679801
Zfp72	2.26531	1.03265	0.00984823	0.028774
Efna2	2.26414	0.533106	0.000421914	0.00338649
Evi2a	2.26179	3.86156	8.36e-05	0.00140996
Pgbd1	2.25904	0.319255	0.0198369	0.0488201
Gm12250	2.25664	6.35776	4.24e-05	0.00108222
Pimreg	2.25366	1.0925	0.000789939	0.0049569
Fcgr3	2.25193	6.18995	0.000112771	0.00165284
B430306N03Rik	2.25184	3.12999	0.000297086	0.00278002
Iigp1	2.25032	8.73414	0.000189675	0.00212661
Ikbke	2.25023	3.74759	4.84e-05	0.00114667
Adgre1	2.24953	4.72135	5.28e-05	0.00117232
Cd3g	2.24792	3.40126	0.000200722	0.00220486
C1qa	2.24624	6.8421	8.74e-05	0.0014429
Hcls1	2.23299	5.29361	5.61e-05	0.00120236
Ccl5	2.22689	5.86432	4.99e-05	0.00115061
Clec4e	2.22648	3.0414	0.0013329	0.00701907
Siglece	2.22477	2.77664	0.000486048	0.00367317
Nlrp10	2.22465	0.373884	0.000737284	0.00473422
Oas2	2.22336	6.10516	9.65e-05	0.00152442
C1qb	2.22179	7.44105	0.000188366	0.00211946
Gm2245	2.2168	0.0595224	0.000212079	0.00227399
Tubd1	2.21282	2.55624	3.21e-05	0.000983389
Retnla	2.21221	8.53364	0.0117802	0.0327623
Igtp	2.20994	8.74253	7.55e-05	0.00136009
Serpina3f	2.20846	6.61187	0.00272636	0.011542
Cxcr3	2.20796	3.18592	7.85e-05	0.00137867
Apol7e	2.20594	-0.611797	0.00388829	0.0147954
Cd48	2.19767	4.90725	4.45e-06	0.000679801
Ccnf	2.19594	2.24348	6.14e-05	0.00124398
Psmb8	2.19481	7.82029	5.41e-05	0.00118381
Zfp493	2.18963	-0.111047	0.00539868	0.0186387
Sh2d1a	2.18873	1.23176	0.000310227	0.0028368
Cenpm	2.18718	0.900598	0.00044269	0.00349681
Cmpk2	2.18406	6.74929	0.000102998	0.00156731
Lpar5	2.18245	0.208078	0.00374238	0.0144095
Slc2a6	2.18174	3.65128	9.42e-05	0.00150749
Padi4	2.17973	2.27424	0.000884655	0.00536488
Prr11	2.17964	0.734043	0.00043973	0.00348608
Ncr1	2.17723	2.65883	6.49e-05	0.00127922
Stat4	2.17704	2.43836	0.000134718	0.00179613
Thy1	2.17446	3.37694	4.1e-05	0.00107275
Trim30d	2.16522	5.55162	1.25e-05	0.000762595
F730043M19Rik	2.16347	2.29389	1.72e-05	0.000797114
Glipr2	2.16017	5.99451	9.45e-06	0.000720993
Top2a	2.15986	4.46408	1.72e-05	0.000797114
Nkg7	2.15969	5.46675	1.05e-05	0.000722659
Il1b	2.15696	4.14199	3.56e-05	0.0010061
Themis	2.15663	2.26332	0.000534762	0.00390514
Kif11	2.15645	2.67184	0.000221951	0.00232745
Cd3d	2.15418	3.73147	0.000147083	0.00187178
Cx3cr1	2.15287	3.71819	0.000347829	0.00303751
Tinag	2.15217	2.49586	0.000544415	0.00393275
Ccnb2	2.14824	3.25989	3.91e-05	0.00105069
Ifi206	2.14594	5.05299	5.52e-05	0.00119537
Kif18b	2.14287	0.495602	0.00112492	0.00626014
Tnfaip8l2	2.13897	3.93553	3.36e-05	0.00099375
Lacc1	2.13871	2.68439	6.93e-05	0.00131541
Clec7a	2.13816	5.23854	0.000185843	0.00210335
Jaml	2.13694	3.99793	0.000350868	0.00305218
Cd68	2.13315	6.00224	6.09e-05	0.00124034
Fam111a	2.12968	4.46505	8.09e-07	0.000556158
2810006K23Rik	2.12897	2.50045	2.92e-05	0.000955765
Tbx21	2.12788	2.65015	1.92e-06	0.000581133
Cenpf	2.12366	2.58818	6.59e-06	0.000701358
Asprv1	2.1223	1.81909	0.00486403	0.0172435
Dck	2.12163	4.72561	2.93e-06	0.000582927
Col5a3	2.12012	1.60629	0.00118392	0.00645064
Ube2c	2.11976	3.51401	3.33e-05	0.000992645
Lta	2.11798	-0.303606	0.00247908	0.01075
Mx2	2.11777	4.7268	0.000246383	0.00245742
Gm44860	2.1173	0.538126	0.00599029	0.020022
Ffar2	2.11654	1.17474	0.000359976	0.00310863
Itih4	2.11635	6.26347	1.3e-05	0.000768527
Cd300ld	2.10956	3.65757	6.43e-05	0.00127216
Mthfd2	2.10895	3.92819	1.89e-05	0.000804256
Rrm2	2.10829	3.75734	1.61e-05	0.00078121
Tmem221	2.10414	4.25275	1.79e-05	0.000797114
Gbp3	2.10304	8.02371	0.000588408	0.00412174
Rad51ap1	2.10254	1.06672	0.0036014	0.0140369
Eef1akmt4	2.10212	2.27802	0.000320129	0.00288538
Gpr68	2.09976	2.11973	0.000830535	0.00513377
Rac2	2.09975	6.53127	2.76e-05	0.000921509
Lif	2.09909	2.00621	0.0135623	0.0365858
Kif4	2.09764	1.29681	0.000677218	0.00449543
Tlr2	2.09501	5.21728	0.00031607	0.0028582
Lck	2.0922	4.92846	0.000122108	0.0017199
Gm37747	2.09169	-0.320528	0.000337119	0.00298041
Ipcef1	2.08676	1.85779	0.000393731	0.00325951
Sell	2.08082	5.74589	1.59e-05	0.000779986
Cd8b1	2.07958	3.61681	0.000223458	0.00233518
Gbp7	2.07774	8.07162	2.21e-05	0.000848445
Gzmk	2.07357	1.27176	0.000451589	0.00352267
Aifm3	2.07314	0.801875	0.00298798	0.0122857
Ube2t	2.07212	1.17363	0.00276561	0.0116649
Cd7	2.06966	1.71506	5.14e-05	0.00116226
Casp1	2.06861	4.49738	2.13e-05	0.000838585
Ddias	2.06428	0.310867	0.000662466	0.00442931
Milr1	2.0604	2.91029	0.000129941	0.00177132
Rasal3	2.06032	3.96685	6.81e-05	0.0013008
Rab3il1	2.05909	4.90419	0.000119313	0.00170598
Batf2	2.05906	4.66066	0.000199537	0.00219644
Cyp4f18	2.05833	5.3984	0.000732882	0.00472138
Csf2ra	2.05705	4.62666	8.23e-06	0.000704834
Cdkn3	2.05622	0.922318	0.00160156	0.00792161
Cgas	2.0504	2.07101	0.000538388	0.00391739
Trim30b	2.0498	3.28709	3.79e-05	0.00103754
Tapbpl	2.04732	6.4399	2.21e-05	0.000848445
Ticam2	2.04556	0.979858	7.49e-05	0.00135692
Senp8	2.04005	2.04992	0.000616773	0.00424477
Rnase6	2.03793	3.96183	2.21e-05	0.000848445
C5ar1	2.03605	4.78822	0.000987234	0.00574345
Lgals9	2.03304	8.76769	5.32e-05	0.00117703
Gbgt1	2.03297	0.768649	0.00271233	0.0115013
Arl11	2.03165	2.84037	0.00116426	0.00639896
Nmi	2.03081	5.9874	1.06e-05	0.000722659
AI662270	2.02249	2.41116	6.3e-05	0.00125908
Kcnn4	2.01459	3.69091	5.8e-05	0.00122077
Pacsin1	2.01296	0.732915	0.00109849	0.00615367
Gm1966	2.0123	4.53131	0.000142429	0.00185028
Myo1g	2.01154	5.51073	4.32e-05	0.00108222
F630028O10Rik	2.01061	3.45078	0.000136777	0.00181225
Pilrb2	2.00759	1.94852	0.000327778	0.00292581
Itgb2	2.00734	6.88578	5.16e-05	0.00116408
Pop1	2.00661	1.96409	2.53e-05	0.000901187
Batf	2.00262	3.68152	4.26e-05	0.00108222
Oas1b	2.00204	3.99704	7.23e-06	0.000704834
Gm5150	2.00188	1.44599	0.000689842	0.00455296
Spi1	2.00061	5.50103	0.000331917	0.00295102
Ptpn7	1.99996	3.69174	2.56e-05	0.000904484
Apol9b	1.99888	4.44375	3.12e-05	0.000980336
Bdkrb1	1.99662	2.13579	0.000393396	0.00325951
Tubb6	1.99486	5.49208	4.35e-05	0.00108373
Fut7	1.99369	0.28381	0.00199348	0.00918393
Tspo2	1.99059	0.0468704	0.0196012	0.0484424
Cd5	1.98876	2.21356	0.00121414	0.00654895
Epb42	1.98844	0.22354	0.00597232	0.019987
Gm38377	1.98803	1.82081	0.000419569	0.00338115
Mov10	1.98774	5.03462	1.27e-06	0.000563848
Klra3	1.98564	0.173637	0.00297762	0.0122615
Knstrn	1.98504	2.41751	7.64e-05	0.00136619
Rinl	1.9826	4.14826	2.29e-05	0.000858186
Brca1	1.98257	1.08817	0.000433264	0.00345009
Ltb4r1	1.97949	3.36972	0.000978513	0.00571235
Pdcd1	1.97809	2.31518	0.0122202	0.0337296
Sla2	1.97804	1.37129	0.000523874	0.0038483
Fgd2	1.97726	4.45721	5.89e-05	0.0012237
Dok2	1.97702	3.82731	1.92e-05	0.000804256
P2ry6	1.97641	4.48931	4.74e-05	0.00112887
Nfkbid	1.97478	2.72406	1.39e-05	0.000768527
C1qc	1.9745	6.55306	0.000557077	0.0039912
Sp110	1.97303	4.77811	5.96e-05	0.00122778
Hyls1	1.97241	1.43815	0.000764752	0.0048531
Piwil4	1.97035	3.24554	0.000168503	0.00201153
Aacs	1.9693	5.1692	1.23e-05	0.00075807
Zfp109	1.96892	1.31594	0.0113089	0.0317721
Slc11a1	1.96687	4.68785	0.000359029	0.00310428
Nr4a3	1.96687	1.7871	0.000149609	0.0018894
Psme2	1.96672	7.87706	1.24e-05	0.000759224
F7	1.96586	3.8285	1.84e-05	0.000797447
Trpv2	1.96583	4.67291	2.61e-05	0.000905294
Trim30a	1.96206	7.18	5.6e-05	0.00120236
Cd80	1.95938	1.25755	0.00643352	0.0210377
Pml	1.95886	6.3853	4.44e-05	0.00109044
Cep55	1.95851	1.70395	0.000573619	0.00405378
Cd2	1.9572	4.27757	0.000138948	0.00182234
BE692007	1.95669	1.61006	0.000131218	0.00178181
Stap1	1.95664	1.88369	4.31e-05	0.00108222
Gm38407	1.95573	0.567962	0.00115273	0.00635781
Ccr7	1.95496	4.81341	0.000152329	0.00189863
Smc2	1.95407	3.83111	1.72e-05	0.000797114
Spag5	1.94797	1.83626	0.000895063	0.00540379
Lilr4b	1.9468	5.19865	0.00313283	0.012692
Atp8b4	1.94654	3.64442	5.19e-05	0.00116603
Psmb9	1.94584	7.30307	1.23e-05	0.00075807
Cotl1	1.94337	5.82012	2.66e-05	0.000908102
Plcg2	1.94326	4.32547	6.6e-06	0.000701358
Lap3	1.94294	6.44643	0.000144358	0.00186456
Tnfsf10	1.94095	6.55911	2.02e-05	0.000824632
Fgr	1.93846	4.9501	0.000295255	0.00276835
Eme1	1.93673	0.115345	0.00171325	0.00830211
1600010M07Rik	1.93352	0.717714	0.00243172	0.0105918
Lockd	1.93223	0.314123	0.00212358	0.00959487
Birc5	1.93206	3.27523	0.000134233	0.00179613
Il33	1.93176	5.80549	2.7e-05	0.000913354
Palb2	1.92936	0.96788	0.000615721	0.00424259
Ms4a4b	1.9272	5.4714	4.63e-05	0.00111704
Dhcr7	1.92558	3.53917	2.1e-05	0.00083611
Fcgr2b	1.92334	5.8011	0.000271624	0.00262264
Ifit3b	1.92282	6.37147	9.94e-05	0.00154439
Gpr141	1.91803	3.16487	0.00220531	0.00988179
Xcr1	1.91664	1.33535	0.0073255	0.0231503
Gm43633	1.91607	1.43275	3.29e-05	0.000992645
Kif14	1.91154	0.38361	0.000571418	0.00405369
Igsf6	1.91097	3.80058	0.000222675	0.00233038
Siglec1	1.91089	4.33156	5.39e-05	0.00118381
Klrb1b	1.91022	1.87089	0.000763184	0.00484903
Lgmn	1.90889	7.82316	0.00018158	0.00208398
Pilrb1	1.90738	2.06093	7.35e-05	0.00134519
Tmem229b	1.90679	4.19192	1.63e-05	0.000784749
Ddx58	1.90616	6.65772	1.03e-05	0.000722659
Cd200r1	1.90395	1.81108	0.000265697	0.00258767
Ccna2	1.90288	3.40596	4.97e-05	0.00115061
Gal	1.90219	0.768927	0.00261289	0.0111669
Ptpro	1.89998	2.90842	0.000547593	0.00394483
Haspin	1.89997	1.52387	0.000452928	0.00352629
Lcp2	1.89992	5.05061	9.89e-05	0.00153895
BC035044	1.8973	1.45374	0.00101704	0.00584529
Cd274	1.89441	7.08275	0.000537068	0.00391094
P2ry10b	1.89347	0.690319	0.00329802	0.0131678
Tnfsf9	1.89219	3.23088	3.34e-05	0.00099375
Olfr56	1.89103	2.12183	0.00229417	0.0101638
Smarca1	1.89025	0.163133	0.0119515	0.0331568
Pik3ap1	1.88888	6.15477	0.000152901	0.00190297
Tyrobp	1.883	7.19662	0.000333643	0.00296301
Rubcnl	1.87974	2.64254	0.000124221	0.00173372
Sema4d	1.87764	5.39922	8.04e-05	0.00139268
Ndc80	1.8748	1.91306	8.3e-05	0.00140908
AB124611	1.87135	4.43794	0.000382668	0.00322183
Runx3	1.87004	3.41629	0.000215993	0.00230038
Trpm2	1.8694	3.12807	0.00386505	0.0147246
Zfp607b	1.86753	0.416742	0.0041366	0.0154296
38961	1.867	4.19709	6.78e-06	0.000701358
Tnfrsf1b	1.86512	6.10396	0.000186145	0.00210505
Nusap1	1.86434	2.86533	0.000203	0.00221317
Racgap1	1.86386	3.52181	1.39e-05	0.000768527
F10	1.86285	3.28766	4.34e-05	0.00108222
Vmn2r97	1.86187	0.282661	0.00233243	0.0102929
Spib	1.86148	2.75441	0.000342254	0.00300553
Pcolce	1.86091	6.85813	1.15e-05	0.000734399
Pld4	1.85764	5.95783	0.000323476	0.00290722
Il10ra	1.85394	5.484	0.000189818	0.00212669
Serpina3h	1.85365	2.21676	0.00030826	0.00282539
Neil3	1.85311	0.907695	0.00189695	0.0089036
Tns4	1.85309	0.777817	0.00307084	0.0125248
Itk	1.85237	3.46017	0.000198437	0.00218894
P2ry10	1.85158	2.56333	0.000332277	0.00295255
Itgb7	1.84991	5.48128	5.26e-06	0.000679962
Fdps	1.84966	0.709382	0.00133462	0.00702462
Kifc1	1.8463	1.13031	0.00034896	0.00304232
Ncapg	1.84588	1.73142	0.000292437	0.00275151
H2-DMa	1.84506	6.70089	3.35e-05	0.00099375
Snx10	1.83983	5.81975	0.000225162	0.00234237
Trbv16	1.83647	0.133112	0.00435439	0.0159959
Uba7	1.83577	7.28772	2.23e-05	0.000848445
Steap4	1.83464	4.91023	6.97e-05	0.00131619
Cdc45	1.83214	2.39667	0.00045179	0.00352267
Slc27a6	1.83044	1.60614	0.00176209	0.0084575
Gpr65	1.82961	3.16084	0.000764569	0.0048531
Cdc7	1.82885	2.32157	4.15e-05	0.0010743
Rhov	1.82876	2.19495	0.01231	0.0339184
Klrb1c	1.82703	2.7342	0.000188499	0.00211946
Cd300lb	1.82578	2.358	0.00054866	0.00394889
Rab7b	1.82549	4.84176	0.000386924	0.00323677
Ccl6	1.82492	6.82462	3.02e-05	0.000967937
Bak1	1.82446	2.95517	1.56e-05	0.000779986
Tcrg-C1	1.82426	0.464783	0.00676149	0.0217839
Gm49730	1.82424	1.46011	0.00119024	0.00646619
Acp5	1.82299	4.73047	0.000334334	0.00296748
Scml4	1.82292	2.28979	0.000145595	0.00186521
H2-Ab1	1.82262	9.75693	3.23e-05	0.000983389
F830208F22Rik	1.82076	-0.448062	0.0114851	0.0321635
Coa4	1.81795	2.93778	8.35e-05	0.00140996
Nmral1	1.81363	2.38121	0.000643521	0.00434515
Serpinb9	1.81111	8.20955	5.11e-06	0.000679801
Coro1a	1.81042	7.50181	0.000217712	0.00231544
Samd9l	1.80895	6.83377	7.26e-05	0.00134505
Gm37666	1.80829	1.12919	0.00132253	0.00697379
Gm9844	1.80676	0.430869	0.0140787	0.0376685
Sh3bp2	1.80671	4.5202	7.89e-05	0.00138111
Gins2	1.80425	1.68115	0.00114495	0.00633236
Irf8	1.80394	6.86072	0.000110085	0.0016294
Lcp1	1.80306	7.82715	2.41e-05	0.000876856
Cyp7b1	1.80289	3.38447	2.03e-05	0.000825179
A230072C01Rik	1.80287	0.926039	0.00680948	0.0218937
Zfp429	1.8011	2.88069	0.000388748	0.00323677
Ercc6l	1.8008	1.07738	0.00754124	0.0236278
Rnf213	1.79986	8.08938	9.9e-05	0.00153986
Cd160	1.79682	1.51228	3.08e-05	0.000974584
Trdc	1.79151	0.0570032	0.00340194	0.0134596
Serpina3g	1.79013	7.05101	0.00539547	0.0186317
Syt3	1.79011	0.239096	0.0181317	0.0457048
Irgm2	1.78959	8.28124	4.38e-05	0.00108577
Was	1.78869	3.47905	0.000120367	0.00170945
Ccl11	1.78689	2.56288	0.0117418	0.0326729
Slc46a1	1.7856	2.08124	0.00209423	0.00949503
Trim12c	1.78535	5.56666	5.28e-07	0.000556158
Gm45640	1.78506	2.83804	6.75e-05	0.00129773
Itgal	1.78434	5.86724	1.91e-05	0.000804256
Dscc1	1.78303	0.0748001	0.00582975	0.0196304
Slc7a8	1.78243	3.89915	0.00119352	0.0064782
Mmp25	1.78177	1.68285	0.00116959	0.00641443
Zfp382	1.78126	1.55209	0.0011793	0.00644239
Mir142hg	1.78015	2.24394	5.73e-05	0.00121361
Gla	1.77862	3.86859	6.52e-05	0.00127922
4930599N23Rik	1.77852	1.31767	0.000335972	0.00297771
Cxcr2	1.7783	3.69543	0.00375416	0.0144352
Tpmt	1.77761	2.26956	0.000108495	0.00161959
Cfp	1.77699	4.8887	0.000118581	0.00170463
Ifi47	1.77379	8.36661	4.66e-05	0.00111902
Zfp873	1.77206	1.58728	0.00814662	0.0249914
Gm7932	1.77193	0.625108	0.00433957	0.0159564
Lgals3bp	1.77039	9.44801	0.000145123	0.00186521
Sash3	1.76965	4.94505	2.78e-05	0.000921509
Brip1	1.76957	1.06569	0.000510673	0.00379466
Idi1	1.76867	2.16018	0.00010283	0.00156731
Dclk1	1.76805	3.37494	0.00028946	0.00273439
Trbv1	1.76563	-0.37131	0.0116033	0.0324484
Basp1	1.76475	1.56382	0.0014601	0.00745174
Cd300lf	1.76388	5.03127	0.00312632	0.0126798
Smpdl3b	1.76181	3.01144	0.00121613	0.00655322
A730091E23Rik	1.76086	0.56196	0.00292926	0.0121213
Csf3r	1.75789	5.14471	0.00217448	0.00976871
Kif20b	1.7565	1.98366	0.000649707	0.00437002
Csf2rb	1.75612	5.68973	0.000136088	0.00180753
Ptprc	1.75273	7.22958	7.91e-05	0.00138191
Cd74	1.7525	10.6909	1.42e-05	0.000768527
Cxcl16	1.75191	7.20116	0.000162751	0.00197111
Cdca2	1.75156	2.15247	9.08e-05	0.00147224
Prim1	1.75089	2.91554	0.000108193	0.00161663
Psme1	1.75053	8.10654	2.69e-05	0.000913354
Ccl9	1.7504	5.05616	1.57e-05	0.000779986
Ptgs2os2	1.75024	1.63481	0.00012879	0.00176192
H2-Eb2	1.74953	1.02041	0.000931044	0.00553609
Ifi27l2b	1.74839	0.870917	0.00244867	0.0106416
Wfdc17	1.74654	5.09686	0.0149085	0.0394124
Ckap2l	1.74617	2.63315	0.00221272	0.00990651
Nav3	1.74477	1.3002	0.0182481	0.0459094
Ctla4	1.74418	1.2514	0.0113837	0.0319307
36951	1.73923	4.245	0.000674566	0.00448371
Cyp2r1	1.73907	1.47322	0.000178628	0.00206763
Ubash3a	1.73883	2.36526	0.00040298	0.00329786
Fpr2	1.73783	2.58022	0.00770889	0.0239674
Cd247	1.73677	3.54738	3.46e-05	0.0010061
Gimap3	1.73621	5.33426	0.000285309	0.00270983
Trbc2	1.73526	4.14028	8.67e-05	0.00143764
Csta2	1.72859	1.19175	0.00452574	0.0164125
Cklf	1.72673	3.41908	4.48e-06	0.000679801
Mtfp1	1.72573	1.9034	0.00244406	0.0106333
Cyp51	1.72441	5.28426	1.6e-05	0.000779986
Col1a2	1.724	8.36603	0.00014006	0.00183108
Trbv19	1.71823	0.107166	0.00492594	0.0174276
Fyb	1.71769	4.88797	3.47e-05	0.0010061
Slfn2	1.71752	7.20813	0.000690255	0.00455313
Amz1	1.71651	2.5908	0.000339096	0.00298781
Eef1e1	1.71597	3.86011	2.38e-05	0.000871148
Sgo1	1.71502	1.24857	0.00116691	0.00640903
Cd244a	1.71488	4.09111	0.00276118	0.0116581
Mcemp1	1.71415	4.84119	0.000209454	0.00225508
Tnfrsf18	1.71388	3.10906	0.000322116	0.00289997
Cd4	1.71335	2.85823	9.16e-05	0.00147631
Pcdhb3	1.71253	-0.00108737	0.00785939	0.0242961
Klrc2	1.71224	1.03315	0.000539891	0.00391927
Gm26637	1.7114	1.03112	0.00155941	0.00777676
Gm26740	1.71127	3.75828	3.02e-05	0.000968219
Parp14	1.70877	7.18329	0.000156038	0.00191622
Atp10a	1.70865	3.51734	0.000112825	0.00165284
Ccdc69	1.70617	2.23723	0.000306648	0.00281883
St8sia1	1.70435	0.594059	0.00292933	0.0121213
Phf11c	1.6996	2.77038	0.000164381	0.00198457
Dtx3l	1.69907	6.95171	0.000176624	0.00205729
Xaf1	1.69722	7.00983	9.07e-05	0.00147224
Rasgrp1	1.69653	3.23353	0.000137245	0.00181437
Pik3r5	1.69437	4.54747	6.86e-05	0.00130851
Klrb1f	1.69388	1.73784	0.00133845	0.00703414
Cd1d1	1.69286	3.82079	0.00165714	0.00811232
H2-Eb1	1.69119	8.97308	1.49e-05	0.000768527
Rnpep	1.69095	5.89653	1.12e-07	0.000440748
Hells	1.69011	2.27015	0.000182016	0.00208423
Dnph1	1.68826	0.747875	0.00118666	0.00645662
Gna15	1.68801	2.88641	0.000118655	0.00170463
Klri2	1.68756	2.65295	0.000109552	0.00162466
Tlr8	1.68689	3.18214	0.00101528	0.00584497
Ifitm3	1.68628	10.198	0.000351305	0.00305429
Serpinh1	1.68392	7.55917	4.43e-05	0.00109044
Trip13	1.6836	1.05338	0.00375249	0.0144324
3110009E18Rik	1.6834	0.33671	0.00725632	0.0229917
Dock2	1.68305	5.48273	0.000147363	0.00187178
Hap1	1.68277	4.34101	0.000102672	0.00156731
Ncapd2	1.68212	3.71553	4.89e-05	0.00114708
Traf3ip3	1.68135	3.52563	0.000322367	0.00290056
Sirpa	1.67766	6.35513	0.00010665	0.00160424
Folr2	1.6766	3.20425	0.00277622	0.0116871
Crem	1.67653	4.63781	1.9e-06	0.000581133
Taf6l	1.6747	3.13506	5.93e-05	0.00122721
Skap1	1.6744	3.26815	0.000181065	0.00208053
Gm6548	1.66976	2.98374	3.87e-05	0.0010468
Ncf1	1.66738	5.57608	0.000107099	0.00160908
Ptger4	1.66549	3.40345	0.000384954	0.00323242
Gpr132	1.66455	2.57883	0.000583021	0.00410324
A430093F15Rik	1.66243	-0.601842	0.0124155	0.0341128
Gm34589	1.66083	-0.537001	0.00984668	0.028774
Mis18bp1	1.65821	1.55853	0.000646139	0.00435803
Adora2a	1.65767	2.86579	0.00039448	0.00326017
Cd163l1	1.65688	1.33964	0.00129492	0.00685808
Tyms	1.65674	3.58147	1.47e-05	0.000768527
Rgs19	1.65452	4.95447	1.43e-05	0.000768527
Clec4d	1.6532	3.17964	0.00522319	0.0182209
Ncf2	1.6525	4.65281	0.000103835	0.00157699
Espl1	1.65024	2.54222	0.000269658	0.00261328
Mgp	1.64739	10.9732	0.00341373	0.0134927
Gm8995	1.64575	5.33187	2.2e-05	0.000848445
Il2rb	1.64556	5.63798	0.000149956	0.00189178
Atad3aos	1.64386	0.208228	0.0159722	0.0415329
Hmgb1-ps5	1.64233	-0.223235	0.015632	0.0408512
Gbp4	1.64117	8.36016	0.000462879	0.00357542
Ifi35	1.63922	6.88014	3.24e-06	0.000629244
S1pr5	1.63917	1.76408	0.00207708	0.00944449
E030013I19Rik	1.63898	0.690692	0.00421254	0.0156314
Ifit1	1.63762	8.01039	0.000473769	0.00363632
Cenph	1.63581	0.429222	0.00458875	0.0165589
Nlrp3	1.63445	1.99934	0.0020358	0.0093211
Cks2	1.63305	2.00631	0.000512934	0.00379849
Col6a3	1.63231	5.61048	0.000416432	0.0033707
Disp2	1.63194	3.60673	0.0051137	0.0179545
Gfra2	1.63147	2.73604	0.00352386	0.0138237
Tlr12	1.62909	2.20893	0.00084269	0.00518647
Hvcn1	1.62588	2.87447	0.000274644	0.00263699
Mrps25	1.62529	4.31166	1.38e-05	0.000768527
Slc37a2	1.62439	3.49274	0.007012	0.0223834
Kpna2-ps	1.62421	1.18667	0.00319194	0.0128619
Tnfsf15	1.62419	1.08754	0.00374811	0.0144262
Tonsl	1.62373	1.93705	0.00210547	0.00953496
Bub1b	1.62342	3.22743	0.000480302	0.00365584
Fchsd1	1.62257	1.90819	9.37e-05	0.00150255
Gm31172	1.6223	0.0127315	0.000750794	0.00479355
Gm44851	1.62224	0.754686	0.0107153	0.0305354
Ccl21a	1.62124	4.05145	0.000378685	0.00320201
Hspa1a	1.62099	3.049	0.00698021	0.0223375
Eomes	1.61997	0.560466	0.000540027	0.00391927
Vcam1	1.61417	6.95402	0.000457604	0.00355327
Glrx	1.61363	6.05201	0.000553896	0.00397929
Gpr55	1.61221	0.828942	0.00410739	0.0153467
Mcm5	1.61141	4.40045	0.00034421	0.00301428
5430427O19Rik	1.61038	2.52186	0.00121011	0.0065389
Olr1	1.60963	2.23765	0.000410324	0.003335
Cip2a	1.60922	1.45261	0.000602646	0.00418973
Il1rl1	1.6074	1.14551	0.00392835	0.0148974
Cd6	1.60644	2.89954	0.00198819	0.00916494
Mcub	1.60495	4.26858	4.9e-05	0.00114708
Naip2	1.60314	3.80869	0.000474568	0.00363697
Sp100	1.60226	7.20462	7.47e-06	0.000704834
H2-DMb1	1.60194	6.56504	4.89e-05	0.00114708
Ttf2	1.60086	3.09364	3.42e-05	0.000999574
Fam83d	1.59952	0.614865	0.0157652	0.0411241
Rad51c	1.59903	0.250027	0.0057055	0.0193495
Rtp4	1.5989	7.56693	1.62e-05	0.000782819
Txk	1.59806	2.72245	0.00102948	0.00588881
Plbd1	1.59777	6.31938	5.17e-05	0.00116408
Gm44175	1.59574	-0.142969	0.00541087	0.0186643
Hck	1.59509	6.3656	7.8e-05	0.00137749
Foxm1	1.59376	1.54849	0.00536652	0.0185521
Tcf21	1.5936	4.96744	2.8e-06	0.000581133
Xpnpep2	1.59353	3.12263	0.00517263	0.0181128
Irf1	1.5915	8.41922	0.000602112	0.00418788
Tgtp2	1.58944	6.84933	6.19e-05	0.0012471
Gm5970	1.58864	1.78311	0.0167161	0.0430542
Psd4	1.58852	4.74797	1.39e-05	0.000768527
Ticrr	1.58764	0.411677	0.0090821	0.027141
F630042J09Rik	1.58625	-0.00797154	0.00673357	0.0217074
Casp4	1.5853	5.23699	0.000540208	0.00391927
Col5a2	1.58396	6.26412	3.62e-05	0.00101734
Bcl11a	1.5835	1.33251	0.000760326	0.00483961
H2-DMb2	1.58129	4.31625	0.000136295	0.00180795
Ifit3	1.5812	8.43009	0.000571664	0.00405369
Gimap4	1.58095	6.47641	1.78e-06	0.000581133
Trex1	1.5798	6.8016	0.00175155	0.00842491
Piwil2	1.5789	0.870754	0.00777856	0.0241261
Cybb	1.57851	6.45061	0.000339622	0.00298973
Lmnb2	1.57849	3.91325	1.04e-05	0.000722659
Gnpda1	1.57802	3.93324	1.59e-05	0.000779986
Slc15a3	1.57694	4.08605	0.000410561	0.0033352
Emilin1	1.57337	6.38955	4.34e-05	0.00108222
Mtmr11	1.57233	2.73042	0.000375165	0.00318512
Lrp2	1.57188	5.78213	8.24e-06	0.000704834
Hrh2	1.57093	2.89306	0.00458049	0.0165405
Dzip3	1.56961	2.98764	0.000128141	0.00175917
Pycr1	1.56839	1.29093	0.00722352	0.0229234
Zbtb32	1.56824	3.04365	0.000480945	0.00365584
Plekha4	1.56382	2.47801	0.00186086	0.00877875
Gjb5	1.56283	1.22816	0.00751363	0.0235721
Nod2	1.56116	2.05566	0.00266942	0.011356
Cpne2	1.56028	3.24373	0.00334869	0.0133383
Clec4b1	1.55972	1.04458	0.00101531	0.00584497
Pnp	1.55971	6.01728	0.000175133	0.00204526
Chac2	1.55928	2.48395	0.000144707	0.00186521
Cxcl1	1.5568	1.66739	0.00444474	0.0162155
Atf3	1.55561	5.27652	0.00894754	0.0268563
Tnfaip2	1.55531	5.15265	8.27e-05	0.00140846
Thbs1	1.55393	8.25494	0.00250581	0.0108449
Trbc1	1.5538	2.58001	0.00143819	0.00736831
Ikzf3	1.55194	3.17574	0.000434376	0.0034572
Dusp6	1.55123	6.80289	4.5e-07	0.000556158
Nckap1l	1.55083	5.85585	0.000327436	0.00292441
Zfp296	1.55032	2.02482	0.00699081	0.0223578
Ifi214	1.55002	0.202133	0.00415164	0.0154699
Sod3	1.5495	8.61522	2.56e-06	0.000581133
Ms4a8a	1.54932	4.52114	0.000902504	0.00542588
Trim12a	1.54847	5.38663	2.26e-05	0.000856265
Ifih1	1.54795	6.7078	4.16e-05	0.0010743
Zswim3	1.5475	2.4647	0.000167384	0.00200541
Serpina3i	1.54682	2.89376	0.019725	0.0486259
Serf1	1.54304	0.964573	0.00401778	0.0151358
Apobr	1.54098	3.39918	0.000250701	0.00248345
Spin2c	1.54	0.694407	0.00916454	0.0272888
Rab29	1.5397	4.60429	3.45e-06	0.000631069
Eif2ak2	1.53592	5.44421	3.32e-05	0.000992645
Gm17655	1.53484	0.997416	0.00491755	0.0174058
Scn3b	1.5346	4.70419	0.0031663	0.0127913
H2-T24	1.53222	5.49274	1.76e-06	0.000581133
Hikeshi	1.53215	4.4203	1.92e-06	0.000581133
Lcn2	1.53215	8.73375	0.0145242	0.0385912
Mmp9	1.53153	4.50342	0.00777336	0.0241147
Tk1	1.53037	3.00363	0.000336271	0.00297794
Nudt1	1.53006	2.7575	3.64e-05	0.00101843
Pkib	1.52961	2.95578	0.000346578	0.00302827
Cstb	1.52941	6.98856	0.00072335	0.00467915
Pdia6	1.52919	7.78458	2.11e-07	0.000551677
Pik3cg	1.52799	3.78974	0.000180933	0.00208053
Rdh12	1.52678	2.09315	0.0194581	0.0481672
Cyba	1.52613	7.05701	4.65e-05	0.00111765
Gpr174	1.52525	1.07248	0.00760625	0.0237699
Nol12	1.52511	4.10639	6.25e-05	0.00125214
Gm31718	1.52502	0.592799	0.00408904	0.0153037
H2-Q7	1.52485	7.81252	2.65e-05	0.000905294
AI506816	1.52381	3.92067	9e-05	0.00146917
Nlrc5	1.52379	7.03572	0.00026436	0.00258425
Myd88	1.52361	6.8155	0.000194412	0.00215896
Tnfrsf14	1.52253	3.4321	0.000265804	0.00258767
Sla	1.52212	5.95843	0.000621752	0.00426783
Klra8	1.52178	1.70897	0.0006885	0.00454994
A930007I19Rik	1.52156	1.2743	0.00394697	0.0149464
Tnfrsf26	1.51998	2.38392	0.000770631	0.00488056
Irf2	1.51933	6.05368	4.82e-06	0.000679801
Tnfsf14	1.51796	2.26202	0.00660194	0.021428
Ecscr	1.5176	5.76977	2.23e-06	0.000581133
Rgs14	1.51699	3.4238	0.000502858	0.00375507
Pla2g7	1.51361	5.32038	0.00410833	0.0153467
Lrrc4	1.51344	1.12313	0.0168835	0.0433788
Slc25a19	1.51278	4.10177	1.16e-05	0.000736222
Tlr3	1.51231	5.10668	0.000263203	0.00257563
Il1a	1.51213	2.02177	0.000789613	0.00495684
Pla2g15	1.51195	5.16622	9.97e-06	0.000722659
Gm9574	1.51128	0.945331	0.0014617	0.00745505
Parp9	1.51024	7.18407	0.000498456	0.0037364
Fam196b	1.50685	2.06806	0.00224489	0.00998795
Alpk1	1.50609	2.98375	0.000165935	0.00199567
Fbxw17	1.50448	4.81254	0.000143416	0.00185697
H2-Aa	1.50341	9.4612	6.35e-05	0.00126
Hcar2	1.50339	3.34576	0.00292447	0.0121101
Clip4	1.50314	4.90182	0.000839984	0.00517387
Clmp	1.50055	2.14073	0.000673125	0.00447962
2310009A05Rik	1.49743	3.04429	3.36e-05	0.00099375
Ssc4d	1.4958	1.0108	0.00604435	0.0201508
Pfn1	1.49542	8.62445	1.36e-05	0.000768527
Mob3a	1.49523	3.74307	5.76e-05	0.00121614
Marcksl1	1.49206	4.06806	0.000306187	0.00281624
Gimap9	1.49179	3.79125	6.7e-05	0.00129319
Neurl3	1.49136	5.57584	0.00012454	0.00173372
Tlr7	1.49027	3.73087	0.00238704	0.0104497
Mitd1	1.48987	5.14842	4.99e-05	0.00115061
Cks1b	1.48982	3.89234	0.000402764	0.00329786
Fancg	1.48933	3.07295	4.37e-05	0.0010852
Kcnn3	1.48831	2.61795	0.000538926	0.00391831
Cenpk	1.48554	0.881027	0.00408799	0.0153037
Pus7l	1.48423	1.69836	0.000898686	0.00541243
Jpt2	1.48244	5.13299	8.61e-06	0.000704834
Cd3e	1.48217	3.24368	0.000226643	0.00234845
Zfp27	1.48206	2.76834	0.000108776	0.00162072
Gm10134	1.48097	2.75856	0.000155568	0.00191494
P2ry14	1.4808	3.85722	0.00176518	0.00846976
Ncapg2	1.47735	2.64335	0.000782367	0.00492777
Pdia5	1.47154	3.48482	4.94e-05	0.00115061
Hexb	1.47068	6.28048	1.79e-05	0.000797114
Alpl	1.47014	3.69801	0.00178586	0.00854811
Nrros	1.46603	5.47819	0.000294347	0.0027623
Ctsc	1.46545	8.66117	2.63e-05	0.000905294
Kynu	1.46273	1.66116	0.00244598	0.0106387
Morrbid	1.4619	2.75976	0.000244735	0.00245365
Apobec1	1.46022	5.20434	0.00094142	0.00556639
Cenpa	1.45991	3.43953	0.000979765	0.00571463
Ccn5	1.4597	6.28814	0.00276869	0.011671
Kif20a	1.45862	2.46248	0.0006211	0.00426521
Socs3	1.45825	6.58621	0.0095396	0.0281177
Ska1	1.45689	0.437631	0.00618997	0.0204627
Emp3	1.45654	5.88529	0.000133573	0.0017961
Aspm	1.45345	1.75708	0.00169747	0.0082532
Cd69	1.45319	3.55319	0.00109298	0.0061389
Trmt12	1.45149	3.34158	1.27e-05	0.000766667
Cenpn	1.45069	1.39108	0.00280862	0.0117824
Rcc1	1.44945	3.25162	0.000119035	0.00170463
Gm4759	1.4494	2.71652	0.00175622	0.00843705
Zfp456	1.44937	0.932693	0.00508195	0.017859
Itgam	1.44781	2.80652	0.00844918	0.0256969
Tedc1	1.44779	1.69688	0.00352502	0.0138248
Ulbp1	1.44731	2.41623	0.00222438	0.00993327
Spn	1.44729	2.97979	0.000743698	0.00475975
Evl	1.44679	3.2785	7.46e-05	0.00135495
BC046401	1.4453	0.843816	0.00472043	0.0169022
Rsl1	1.44238	2.84899	0.000491288	0.00369494
Ch25h	1.44139	4.81515	0.00386355	0.0147246
B2m	1.44051	11.9332	0.000234455	0.00239467
Padi2	1.43928	3.20056	0.000715466	0.00465112
Hspa8	1.43867	9.04138	1.09e-06	0.000556158
Gngt2	1.43799	5.32248	7.49e-07	0.000556158
Gsdmd	1.43798	6.49651	2.37e-05	0.000870721
Rpa3	1.43673	3.34471	2.93e-05	0.000956898
Unc93b1	1.4354	7.21036	8.3e-05	0.00140908
Praf2	1.4337	2.57402	9.15e-05	0.00147631
Rab32	1.43008	4.85583	0.000119627	0.00170791
Ctsb	1.43002	9.88632	7.69e-05	0.0013708
Cyb561d2	1.42634	3.92412	8.36e-06	0.000704834
Slamf6	1.42627	3.73128	0.000313407	0.00285195
Galnt6	1.42591	3.76981	0.00606924	0.0201953
Arl5c	1.42516	2.94227	0.000168215	0.00201153
Zfat	1.42243	2.6913	0.000720047	0.00466739
Mlst8	1.42239	3.38066	0.000302043	0.00279448
Sp140	1.41811	4.2521	0.000606699	0.00420507
Rab19	1.41798	3.67214	8.27e-05	0.00140846
Cd27	1.41768	2.78879	0.000481662	0.00365584
Cers6	1.4167	5.43643	4.94e-05	0.00115061
Vwa5a	1.41595	7.02514	1.96e-05	0.000814375
Bin2	1.41444	5.03613	8.76e-05	0.00144308
Fcer2a	1.41315	2.22133	0.00466099	0.0167465
Rbpjl	1.41286	4.67936	0.000219341	0.00231864
Rhoh	1.41125	3.56861	0.000298429	0.00278563
Plod3	1.4104	6.29682	1.12e-06	0.000556158
Dhrs7b	1.40925	4.8271	5.63e-06	0.000679962
Zfhx2	1.40851	1.94413	0.00717744	0.0228108
2810002D19Rik	1.40621	1.99484	0.00341324	0.0134927
Lig1	1.40601	3.86918	0.000271262	0.00262076
Elovl1	1.40538	8.26211	5.74e-06	0.000683923
Dgkg	1.4037	2.24228	0.0054056	0.0186544
Nme6	1.40182	3.28429	6.21e-05	0.0012471
Abcg3	1.40084	2.32371	0.012146	0.0335885
Crybg1	1.40067	4.67426	0.000836116	0.00515813
Snx20	1.39963	3.17542	0.018276	0.0459575
Areg	1.39832	2.81123	0.00543217	0.0187214
Cdca3	1.398	2.70012	0.00102716	0.00588623
Mcm2	1.39701	4.38954	4.52e-05	0.00110084
Arhgdib	1.39693	7.13174	0.000615211	0.00424259
Gen1	1.39669	0.336293	0.0168716	0.0433626
Serping1	1.39517	10.1207	0.000181821	0.00208423
Car13	1.39244	3.64513	0.0183988	0.0462078
Ccr6	1.39205	1.33158	0.00708685	0.0225777
Fbxl8	1.39163	3.34594	0.000144256	0.00186456
Brip1os	1.39122	4.85949	4.77e-06	0.000679801
Cep57l1	1.39004	2.46659	0.00258232	0.0110604
Bmper	1.38881	4.09316	0.000556254	0.00398712
Tgm2	1.38865	9.71249	4.59e-05	0.00110907
Pdia4	1.38841	6.94939	1.97e-06	0.000581133
Mmab	1.38797	3.71177	0.000923577	0.00551415
Esco2	1.38735	0.861499	0.00471167	0.0168823
Gm7676	1.38705	0.164492	0.0179103	0.0453206
Igsf10	1.3855	3.32672	0.0038461	0.0146776
Ckap2	1.38512	1.58067	0.00309399	0.0125907
Gm14221	1.38397	1.49848	0.00670229	0.0216336
Rmdn3	1.38188	5.75294	1.26e-05	0.000762595
Aldh18a1	1.38097	4.27251	0.00012032	0.00170945
Ddx11	1.38012	2.26645	0.00254483	0.0109518
Cxcr6	1.37997	3.78488	0.000586438	0.00411528
Zfp93	1.37923	2.0565	0.00106709	0.00602715
Twf2	1.37881	5.62369	4.57e-06	0.000679801
Msmo1	1.37847	5.72542	7.43e-06	0.000704834
Snai2	1.37804	2.83391	0.00727425	0.0230393
Slc38a5	1.37742	4.37491	0.00423007	0.0156748
Abcg1	1.37729	6.57595	0.000172102	0.00203403
S100a9	1.37567	6.65468	0.0152225	0.0400721
Atp5k	1.3756	5.03732	0.00153982	0.00771824
Stc1	1.37488	2.10585	0.00747149	0.023503
E2f1	1.37451	2.32269	0.00912298	0.0272062
H2-T23	1.37356	9.52437	0.000265723	0.00258767
Arhgap15	1.37347	4.39643	0.000416767	0.00337167
Cd40	1.3698	5.3269	0.00100796	0.00582934
BC051226	1.3692	1.99742	0.000299578	0.0027858
Sfrp1	1.36908	4.82426	0.00956953	0.028185
Tle6	1.36624	3.04356	0.0041843	0.0155565
Haus8	1.36489	3.75932	0.000159716	0.00194467
C2	1.36415	5.4192	0.0064045	0.0209936
Wars	1.36317	8.97987	0.000305256	0.00281342
Lsp1	1.36012	7.05812	1.91e-05	0.000804256
E2f6	1.35883	2.80978	0.000952768	0.0056092
Slc25a22	1.35841	5.23085	0.000110426	0.0016311
Rwdd2b	1.35815	1.98104	0.000677739	0.00449699
Chtf18	1.35802	1.46277	0.000925482	0.00551465
Nt5c3	1.35733	5.8101	0.00066112	0.00442595
Tnfsf13b	1.35634	5.55968	0.000448078	0.00351276
Naaa	1.35529	6.50992	1.49e-05	0.000768527
Stmn1	1.35524	4.32228	5.75e-05	0.00121614
Nxpe4	1.35506	3.37185	0.00116399	0.00639896
Tapbp	1.35314	9.55232	0.000245435	0.00245742
Gm14418	1.35189	0.389647	0.00920089	0.0273762
Trim5	1.35064	3.24589	0.000280236	0.00267783
Dipk2b	1.3504	2.17736	0.00953876	0.0281177
Daxx	1.34797	6.28161	0.00147083	0.00748704
Gm44951	1.34795	1.47433	0.000717052	0.00465758
Pard6a	1.34588	2.606	0.000348515	0.00304081
Ssc5d	1.34558	3.24277	0.000583652	0.00410488
Gm16685	1.34354	1.80731	0.0180159	0.0454927
4833407H14Rik	1.34178	3.13083	0.00771061	0.0239674
Znfx1	1.34158	7.60645	0.000360126	0.00310863
Wrap73	1.34118	3.81723	4.5e-05	0.00109993
Lat	1.34106	4.17381	0.00147711	0.00751169
Phf19	1.33969	1.12026	0.0112531	0.0316493
Fancd2	1.33765	1.51356	0.0101531	0.02937
C1ra	1.33716	6.89713	0.000170234	0.00202567
Gm19684	1.33613	0.790364	0.00636694	0.0209114
Nfkbie	1.33604	4.6698	0.000218595	0.00231855
Zmym1	1.33232	2.18274	0.0010683	0.00602968
Kif15	1.33057	2.26315	0.000105973	0.00160216
Asap3	1.33041	4.54341	8.94e-05	0.00146134
Dctpp1	1.32989	2.83901	0.00054056	0.00391927
Laptm5	1.32895	8.01117	0.00018205	0.00208423
Slc29a3	1.32819	4.90241	0.000446361	0.00351168
Fbln1	1.32786	6.23624	0.00072821	0.00469722
Gusb	1.32785	6.00867	6.46e-06	0.000701358
Trim34a	1.32641	4.42636	2.11e-05	0.00083611
Slc2a4rg-ps	1.32575	3.16752	0.00916382	0.0272888
Calr	1.3253	7.9038	9e-07	0.000556158
E230029C05Rik	1.32459	2.34674	0.000265417	0.00258767
Gsap	1.32443	5.94382	5.79e-05	0.00121951
Gm17473	1.32438	1.80137	0.000488148	0.00368251
E2f8	1.32157	1.03599	0.00193518	0.00901776
Atp13a4	1.3215	1.1881	0.00878553	0.0265016
Cnr2	1.32091	3.00573	0.000454227	0.00353156
Arhgap9	1.32039	4.75914	0.000419001	0.00337931
Mxd1	1.32032	6.64879	0.000315898	0.0028582
Dsn1	1.31822	1.81116	0.00935373	0.0277261
C130050O18Rik	1.31767	2.89709	0.00459896	0.0165843
Clspn	1.31644	1.40986	0.019989	0.0490641
Ctrl	1.31468	0.385447	0.00525108	0.0182776
Gm45479	1.31373	1.09328	0.000807686	0.005038
Ggta1	1.31344	5.53881	1.79e-05	0.000797114
Gpr183	1.3125	3.53076	7.84e-05	0.00137867
Rnf19b	1.31181	4.84547	0.00469842	0.0168464
Ddx60	1.31101	5.29399	0.00408401	0.0152995
C920009B18Rik	1.30904	1.75519	0.00435838	0.0160005
Pde6d	1.3082	4.48173	8.98e-06	0.00071664
Abracl	1.30794	4.29779	0.000303822	0.00280844
Ttll12	1.30761	4.31018	4.74e-05	0.00112887
Idnk	1.30609	5.74464	7.96e-05	0.00138623
Psmg4	1.3055	4.1537	0.00113995	0.0063117
Trem2	1.30536	3.39941	0.00389525	0.0148112
Ptk2b	1.3048	5.36723	0.0005719	0.00405369
Prelid2	1.30443	1.13195	0.0015045	0.00761652
Thop1	1.30345	4.31382	6.63e-05	0.00128437
Fxyd5	1.30338	7.12068	0.00105957	0.0059998
Ak6	1.30259	4.02859	7.92e-05	0.0013824
Irak4	1.30253	4.50038	3.32e-06	0.000631069
Spats2l	1.30244	4.80258	0.000121285	0.00171747
Clec3b	1.30236	3.56688	0.00479657	0.0170786
Klra13-ps	1.30171	2.00229	0.00151227	0.00763904
Rbl1	1.30099	4.07569	0.000126453	0.00174821
Elp6	1.30083	2.4151	0.000485117	0.00366966
Ggct	1.30066	3.71934	0.000800735	0.00500666
Gm18301	1.30027	0.906216	0.00441057	0.0161272
Slc31a2	1.29954	6.05883	5.41e-05	0.00118381
Ccdc51	1.2993	2.23711	0.000383777	0.00322944
C1rl	1.29913	3.92732	0.0010287	0.00588864
Rfc4	1.29889	2.98244	0.000253634	0.00250432
Dcps	1.29706	4.15306	1.32e-05	0.000768527
Slc9a7	1.29667	1.27164	0.0185675	0.0465416
Lgals3	1.29619	7.82373	0.000108058	0.00161614
Gm42047	1.29572	2.47424	0.00414834	0.0154637
Cma1	1.29376	1.43103	0.00587475	0.019753
Nat8f1	1.29369	1.46668	0.00375984	0.0144466
Ripk3	1.29024	4.15832	0.00170221	0.0082711
D730005E14Rik	1.2893	4.96755	6.08e-05	0.00124034
Josd2	1.289	4.37585	8.4e-06	0.000704834
Ankrd27	1.28856	4.80046	2.38e-05	0.000870834
Hsh2d	1.28814	2.4542	0.00369865	0.0142953
Arhgap30	1.28732	5.75413	0.000502391	0.00375336
Tap2	1.28675	7.56454	3.04e-05	0.000971455
Pla2g16	1.28632	6.25592	0.00136891	0.00715116
Wnt7a	1.2862	2.86365	0.0100279	0.0291311
Pycard	1.28456	5.00713	0.00153041	0.0076956
Fhl3	1.28331	0.70335	0.0120017	0.0332784
Gm4070	1.28244	1.27093	0.000387824	0.00323677
Aplf	1.28094	2.44507	0.003495	0.013762
S100a8	1.28087	7.1527	0.0168829	0.0433788
Gm15753	1.27863	0.891857	0.0185314	0.0464708
Gm32856	1.27734	2.07916	0.00299278	0.0122925
Nxpe2	1.27708	2.34586	0.0061056	0.0202862
Eef1akmt1	1.27615	3.9643	7.62e-05	0.00136537
A430078G23Rik	1.27601	1.82646	0.0071475	0.0227432
Osm	1.27544	0.852208	0.0106087	0.030303
Hsph1	1.27534	5.79217	0.000130773	0.00177822
Tcof1	1.27467	4.52679	2.33e-05	0.000864936
Zap70	1.27385	3.80459	0.000391113	0.00324797
Psat1	1.27143	4.55841	0.0028774	0.0119735
Parp12	1.27056	6.1388	0.00100294	0.00581189
Ift22	1.27027	4.52387	5.99e-05	0.00123153
Casp12	1.26956	4.89873	0.000170647	0.00202751
Cd300a	1.2691	4.40532	0.0155974	0.0407945
Cnpy4	1.26904	4.43339	6.5e-05	0.00127922
Fbxl15	1.26832	2.57809	0.00175436	0.00843208
Ahsa2	1.26748	3.61403	0.00037614	0.00318735
Fam78a	1.26531	2.98381	0.000241539	0.00243694
Atp6v0d2	1.26439	4.36848	0.00367898	0.0142302
Fes	1.26419	5.66658	0.000429932	0.00342703
Gm8113	1.2629	1.08728	0.0129881	0.0353523
Snx6	1.26182	6.37976	1.54e-06	0.000581133
Col18a1	1.26111	5.39272	1.53e-05	0.000779986
Trmt1l	1.26068	4.87514	1.69e-05	0.000797114
Slc35b4	1.26052	4.96941	0.00048008	0.00365584
Tomm40l	1.25867	3.01297	0.00028378	0.00269857
Dbnl	1.25818	7.14413	2.19e-05	0.000848445
Pycrl	1.25793	3.85695	0.000116837	0.00168956
Manf	1.25453	6.55741	1.81e-05	0.000797114
Gm42893	1.25249	1.74345	0.00236168	0.0103783
Ltb	1.25143	4.21007	0.000670769	0.00447059
Gm2682	1.2512	3.18312	0.000577498	0.00407685
Slc25a45	1.25104	4.33707	1.77e-05	0.000797114
6030408B16Rik	1.25003	3.20716	0.000308088	0.00282539
Adar	1.24994	6.61075	5.11e-05	0.00116107
Akr1e1	1.24974	4.26971	0.000329345	0.00293479
Pcyox1l	1.24951	2.45513	0.00612785	0.0203343
AW011738	1.24945	3.42019	9.08e-05	0.00147224
Pik3cd	1.24874	5.30355	3.01e-05	0.000967937
Tstd3	1.24839	2.56486	0.000161949	0.00196426
Mreg	1.24795	1.24597	0.0167059	0.0430491
Cmtm3	1.24694	5.25778	6.73e-06	0.000701358
Rcan1	1.24682	5.26182	0.000112266	0.0016508
Nfya	1.24564	2.23979	0.00152675	0.00768458
Il3ra	1.24527	4.28275	4.51e-05	0.00109993
Rnaseh2c	1.24514	3.93828	9.78e-05	0.00152975
Nsl1	1.24504	1.10409	0.0097298	0.0284969
Pnpt1	1.24498	4.91985	1.01e-05	0.000722659
Loxl1	1.24484	6.76933	0.00099664	0.00578088
Mvd	1.24435	3.98055	0.00028851	0.00272706
H2-Oa	1.24374	2.39281	0.00205519	0.00937209
Nipsnap3b	1.2435	5.11232	2.81e-05	0.00092621
Itgb6	1.24245	6.12242	1.19e-05	0.000743732
Tap1	1.24227	8.44168	0.00152604	0.0076835
Cenpl	1.23889	2.36617	0.00596912	0.0199805
Mirt2	1.23792	0.757064	0.0125539	0.0343968
Alg8	1.23606	3.59827	0.000281127	0.00268043
Dynll1	1.23548	7.15537	1.96e-06	0.000581133
Gtse1	1.23534	2.35195	0.00129372	0.00685524
Gm38244	1.23167	2.06265	0.0141489	0.0378223
Grn	1.23157	8.96085	0.000395872	0.00326995
Npl	1.23152	1.63429	0.00561344	0.0191239
Nans	1.23075	4.631	3.98e-06	0.000679801
Fam114a1	1.23063	4.9028	0.000121843	0.00171772
Mns1	1.22998	3.03017	0.00392631	0.0148933
Zc4h2	1.22876	2.48398	0.00223155	0.00995114
Serpinb1a	1.22853	4.67324	0.000673589	0.00448081
Umps	1.22779	4.11237	4.39e-05	0.00108681
H2afx	1.22513	4.18403	0.000124902	0.00173593
Echdc1	1.22471	1.74211	0.00845173	0.0256969
Gm44292	1.22221	2.09175	0.0010031	0.00581189
Tmem39b	1.22214	3.4497	4.99e-05	0.00115061
Gm10101	1.22142	1.27166	0.00335007	0.0133383
Gbp9	1.22137	7.0668	0.000939795	0.00556162
Gmppb	1.22132	4.68834	0.000368598	0.0031472
Dhfr	1.22098	3.16492	0.000169945	0.00202376
Parvg	1.22094	4.27063	0.00374114	0.0144095
H2-K1	1.22062	11.45	0.000374342	0.00318241
Hspa5	1.21968	9.27959	2.72e-06	0.000581133
Mien1	1.21905	4.14707	1.48e-05	0.000768527
Nuak2	1.21812	5.63487	0.00037962	0.0032053
Cysltr1	1.21779	2.56586	0.00263184	0.0112357
Med20	1.21681	4.39361	1.48e-05	0.000768527
Kcnab2	1.21675	3.60694	0.000933385	0.00553865
2010204K13Rik	1.21652	0.908572	0.0159485	0.0414783
Sec1	1.21534	1.14197	0.00777311	0.0241147
A930037H05Rik	1.21517	3.73463	0.0126199	0.0345176
Clec4a2	1.21515	3.24911	0.012781	0.0349
Cxcr5	1.21275	2.44339	0.0120524	0.0333894
Lipg	1.21172	6.01229	0.000251833	0.00248961
Tmem45a	1.21115	3.83476	0.00023293	0.00238685
Ncaph	1.20939	3.14107	0.00418689	0.0155625
Nnmt	1.20881	4.36355	0.000690892	0.00455542
Cdc6	1.20877	2.12691	0.00393828	0.0149243
Irgm1	1.20775	8.90897	0.0129117	0.0351809
Uros	1.20634	3.68006	0.000251986	0.00248961
Gnb4	1.20468	6.3806	4.28e-05	0.00108222
Ifi30	1.20421	7.29717	0.000375676	0.00318514
Myc	1.20397	4.26005	0.00578612	0.019526
Adamtsl2	1.20332	6.00241	0.00060576	0.00420362
Ptges	1.20198	5.42416	0.00640396	0.0209936
Casp8	1.20187	5.81964	4.3e-05	0.00108222
Hdhd3	1.20098	2.19567	0.00140658	0.00727475
Ostc	1.20059	6.34071	2.1e-05	0.00083611
Pole4	1.19929	4.85879	7.23e-06	0.000704834
Lyn	1.19872	6.65871	8.48e-05	0.0014228
A130071D04Rik	1.19802	3.62357	0.000207344	0.00224118
Ctsz	1.19782	8.23638	0.000187612	0.00211727
Pet100	1.19697	3.794	0.00106656	0.00602634
Arhgap4	1.19697	3.82754	0.00195995	0.00909073
Agpat1	1.19687	4.89313	2.09e-06	0.000581133
Plxna4os1	1.19575	2.07522	0.00542685	0.0187072
Slc9a4	1.19557	1.94021	0.0026592	0.0113279
Gvin1	1.19406	1.36969	0.00238748	0.0104497
Abtb2	1.19388	4.29174	0.000638073	0.0043195
Zfp65	1.19347	2.9013	0.00377369	0.0144927
Wdr55	1.19346	3.74613	0.000386298	0.00323677
Shmt2	1.19288	4.63837	5.24e-05	0.00116941
Knl1	1.19236	2.17332	0.00582191	0.0196173
Eif4e3	1.19084	5.23858	6.68e-06	0.000701358
Bysl	1.19047	4.33073	5.65e-05	0.00120382
Tgm1	1.18752	3.21996	0.00700762	0.0223834
Ncoa7	1.18738	4.65683	0.00050871	0.00378562
Nudt2	1.18721	2.79913	0.00050948	0.00378832
Tmem185b	1.18715	4.58829	1.66e-05	0.000790549
Otub2	1.18512	3.40231	0.00241797	0.0105402
Plekho2	1.18408	6.11987	0.00102799	0.00588668
Ppfia4	1.18383	3.36645	0.000702639	0.00460959
Pcdhb22	1.18368	1.37094	0.0167486	0.0431168
2810405F17Rik	1.18138	0.918628	0.00515732	0.0180753
Map4k1	1.1808	3.81485	0.00227241	0.0100876
Txn1	1.18056	8.20521	0.000548043	0.00394626
Vps45	1.18011	4.09393	4.3e-05	0.00108222
Nr1h3	1.18002	5.45794	2.31e-05	0.000864592
Timmdc1	1.17959	3.16854	0.000113139	0.00165436
Magohb	1.17945	3.21645	0.00118121	0.00644239
Il15	1.1794	3.58996	0.00112035	0.00624236
H2-M3	1.17933	5.93437	0.000287039	0.00271969
Kptn	1.1786	3.59938	0.000224383	0.00233736
Rgs2	1.17827	6.16921	8.65e-06	0.000704834
Pinx1	1.17785	2.79121	0.000968274	0.00566442
Sass6	1.17736	1.64849	0.00243772	0.0106116
Phlda1	1.17625	3.83455	0.000314526	0.00285452
Tmem132a	1.17589	3.50041	0.00027888	0.00266927
Dock10	1.17389	5.0854	0.000182679	0.00208833
B4galt5	1.17145	3.94295	5.9e-05	0.00122451
Mkks	1.171	2.68712	0.00844953	0.0256969
Bcl11b	1.17076	2.00562	0.00121842	0.00656127
Tagap	1.17007	3.35544	0.000793932	0.00497402
Pou2f2	1.16907	2.29602	0.0125954	0.0344685
Calhm2	1.16891	4.49618	0.000238446	0.00242128
Uchl3	1.16886	3.72015	0.000139003	0.00182234
H2-T-ps	1.16884	1.76476	0.00611881	0.0203129
Cd96	1.16864	2.44966	0.00484915	0.0172179
Rasgrp3	1.16831	4.65829	0.0178701	0.0452772
Det1	1.16808	2.52155	0.00125049	0.0066836
Banp	1.16791	4.27311	0.0008303	0.00513377
4930579G24Rik	1.16778	1.77455	0.00119247	0.00647477
Hax1	1.1675	4.63764	1.12e-05	0.000732374
Il7r	1.16698	4.22429	0.00551637	0.0189162
Prcp	1.16693	5.31108	2.04e-05	0.000825179
Serpinb8	1.16633	3.54799	0.000596098	0.00415364
Epha7	1.16518	2.91063	0.00117802	0.00644003
Aim2	1.16472	3.02332	0.00152563	0.0076835
Tll1	1.1646	0.8379	0.0161744	0.0419131
Gm44291	1.16436	0.970593	0.00994206	0.0289513
Pigu	1.16431	5.14317	4.59e-06	0.000679801
Uqcc2	1.16417	4.48499	0.00013004	0.00177132
Capg	1.16393	6.43629	0.000224223	0.00233736
Sidt1	1.16317	3.268	0.00655819	0.0213298
Traf2	1.16187	5.28709	2.78e-05	0.000921509
Lhfpl2	1.1617	2.84925	0.00252116	0.0108874
D730003I15Rik	1.16145	3.17602	0.000311419	0.00284083
Chek2	1.161	2.36927	0.00558894	0.0190611
Fmnl1	1.16071	4.90149	0.000480304	0.00365584
Tnfaip8l3	1.15989	2.50964	0.00215261	0.00969818
Pnp2	1.1594	2.16657	0.0147048	0.038946
Nup37	1.15868	3.16018	0.0012136	0.00654895
Nfkb2	1.15811	5.63022	4.16e-05	0.0010743
Gcnt1	1.15761	3.72992	0.0128249	0.0349929
Eri1	1.1561	5.03583	1.8e-05	0.000797114
Cnp	1.15523	6.38032	4.1e-05	0.00107275
Fam49b	1.1539	5.65214	0.00241748	0.0105402
Vrk2	1.15356	2.95881	0.000947308	0.00558752
Nod1	1.15257	6.89878	9.41e-05	0.00150728
Sema4a	1.15256	5.98538	0.000123118	0.00172793
Olfr550	1.14925	1.6746	0.00514489	0.0180398
Casp3	1.14655	4.30072	0.000190384	0.00213152
Nup43	1.14504	2.63707	0.00105166	0.00596776
Znhit1	1.14444	4.61656	3.83e-05	0.00104143
Csk	1.14384	5.03682	1.44e-05	0.000768527
Pla2g4a	1.14221	4.76524	0.00031917	0.00287839
Zfp324	1.14196	3.29853	0.000642768	0.0043438
Cd93	1.14092	7.65712	0.000780902	0.00492379
Pfkp	1.14054	6.53783	0.000311516	0.00284083
Ttc21b	1.14053	3.29042	0.000380739	0.00320894
Tdp1	1.13753	3.64268	0.000269269	0.00261113
Rexo4	1.13646	4.80218	9.2e-06	0.000719544
Col6a2	1.13619	7.62284	0.000427978	0.00341839
Bst1	1.13533	4.68184	0.00452624	0.0164125
Emid1	1.13531	3.87379	0.000563765	0.00402261
Gm37010	1.13478	1.37144	0.00236904	0.010399
Arsb	1.13432	4.62538	0.000134387	0.00179613
Lppos	1.13414	1.49569	0.00655448	0.021327
Iglv3	1.13302	0.919176	0.0152956	0.0402184
Rcn3	1.13298	5.70873	0.000327159	0.00292441
Mki67	1.13261	4.32414	0.000591081	0.00413684
Rap2b	1.12718	3.83645	0.000635573	0.00431372
3110056K07Rik	1.12664	2.61514	0.00203699	0.00932155
Tubb5	1.12474	8.53037	3.56e-05	0.0010061
Ung	1.12463	1.55783	0.00860188	0.0260526
Crlf2	1.1217	4.19482	0.001252	0.00668711
Il18	1.12081	3.96027	0.00963235	0.0283064
37135	1.12032	3.87255	0.00170481	0.00827861
Zfp593	1.11799	0.660197	0.0203067	0.0496425
Pih1d1	1.11779	4.52897	1.63e-05	0.000784749
Car2	1.11767	6.29815	3.8e-06	0.000670521
Ttll1	1.11656	3.47891	0.000274457	0.00263699
Hexa	1.11622	6.98269	0.000222534	0.00233038
Tnfrsf13b	1.11613	3.43862	0.0030259	0.0124027
Gm17949	1.11544	0.453472	0.0179271	0.0453412
Ints3	1.1138	5.13485	0.000448936	0.0035137
Pola1	1.11329	3.68024	3.49e-05	0.0010061
Msrb1	1.10958	4.70656	0.00093146	0.00553609
Riox2	1.10734	3.75965	0.000154181	0.00191173
Mad1l1	1.10687	4.06309	0.000393638	0.00325951
Cd37	1.10681	5.09966	0.000629245	0.00428929
Hpse	1.10613	3.97551	0.00874771	0.0264179
Rcn1	1.10575	6.05256	7.97e-06	0.000704834
Csf1	1.10557	5.8094	0.00383112	0.0146417
Dse	1.10496	4.69363	0.000520207	0.00383004
Cenpt	1.10419	3.72111	0.000474243	0.0036364
Snx7	1.10287	4.98844	6.43e-05	0.00127216
Dapp1	1.10227	4.8563	0.000161454	0.00196128
Grap2	1.10158	2.80266	0.00153522	0.00770331
Cyp4f16	1.10125	4.24443	5.02e-05	0.00115168
Ccdc80	1.10098	5.74042	0.000245791	0.00245742
Tcrg-C2	1.10095	0.543255	0.0192812	0.0478574
Lyl1	1.10064	3.22616	0.00216094	0.00972453
Ikzf1	1.10005	4.79389	0.0002192	0.00231864
Trem3	1.09998	1.59189	0.0123691	0.0340328
Fut4	1.09789	4.02065	0.000818445	0.00508607
Alox5	1.09786	3.54545	0.00758761	0.0237352
Tlr6	1.0977	2.04888	0.00902126	0.0270105
Rbm43	1.0973	5.3873	1.69e-05	0.000797114
Ezh2	1.09716	3.2384	0.000376665	0.00318837
Ptgr2	1.09626	4.19304	3.2e-05	0.000983389
Rap1gds1	1.09622	5.61701	8.22e-06	0.000704834
Noa1	1.09557	3.27566	0.00117627	0.0064372
Gm32633	1.09425	1.57711	0.00129048	0.00684152
Fn1	1.09408	7.80121	0.000931897	0.00553609
Fadd	1.09336	3.64888	0.000536328	0.00390962
Lmnb1	1.09106	4.38069	0.00181201	0.00863351
Il15ra	1.08906	4.90741	0.00539425	0.0186316
Psma5	1.08891	6.52435	0.000646712	0.00435919
Srrt	1.08767	5.4523	1.47e-05	0.000768527
Wdr89	1.08737	1.95324	0.00266889	0.011356
Mtln	1.08665	3.84937	0.000311571	0.00284083
Tex14	1.0853	0.22618	0.0172021	0.044001
Bid	1.08386	4.1735	0.00780077	0.0241569
Nfatc2	1.08258	3.14699	0.00609691	0.0202621
5830444B04Rik	1.08154	1.81798	0.00380233	0.0145636
Tmem51	1.07948	4.61139	6.8e-05	0.00130005
Smarcb1	1.07844	5.7358	9.78e-07	0.000556158
Id2	1.07812	7.25035	0.000314522	0.00285452
Cenpq	1.07428	2.44785	0.000500839	0.0037489
B3gnt8	1.07419	2.76309	0.00702432	0.0224102
Calcrl	1.07339	8.29028	0.00540023	0.0186399
Cmc2	1.07043	3.4792	0.000412611	0.00334666
Dph2	1.06989	3.35305	0.000484939	0.00366966
Zeb2os	1.06968	0.632465	0.00847363	0.0257386
Pot1a	1.06892	3.97264	0.00173247	0.00835617
Blvra	1.06812	4.95196	0.000178517	0.00206763
Gm11131	1.06805	2.27127	0.0015343	0.00770331
Stat2	1.06802	7.60394	8.03e-05	0.00139268
Cndp2	1.06756	7.10286	0.000706058	0.00461929
Nme1	1.06698	5.04413	7.84e-05	0.00137867
Cfdp1	1.06521	5.96973	1.61e-06	0.000581133
Ddit3	1.06411	4.88507	0.000288018	0.00272568
Aimp2	1.06315	3.49799	8.28e-05	0.00140846
Egfl6	1.06276	6.12758	9.75e-05	0.0015285
Klra9	1.06249	1.61277	0.00839537	0.0255799
Pbdc1	1.06245	4.6673	2.59e-05	0.000904484
Xkr8	1.06228	3.0408	0.000273442	0.00263356
Ap1s1	1.06221	5.57237	9.18e-05	0.00147902
Arrb2	1.06195	4.19532	0.00480139	0.0170796
Alg3	1.06101	4.35704	9.75e-05	0.0015285
Gm26732	1.0599	1.02443	0.010882	0.0308552
Plin2	1.05961	7.91826	0.00574147	0.0194337
Creld2	1.05862	6.12771	6.88e-06	0.000702066
Abi3	1.0585	5.14321	2.97e-05	0.000959713
Vcpkmt	1.05849	3.91225	0.000269102	0.00261113
Snx1	1.05792	6.58519	7.9e-06	0.000704834
Tifa	1.0572	4.68705	0.00283065	0.0118464
Olfm1	1.05689	4.04331	0.00087375	0.0053152
Tacc3	1.05628	3.50618	0.00256568	0.0110101
Ndufaf5	1.05605	3.08343	0.000514099	0.00379849
Mvk	1.05487	4.2744	0.000116785	0.00168956
Kat2a	1.05485	4.66856	0.000184332	0.00209529
Trp53	1.05411	5.63556	1.01e-05	0.000722659
Tnip1	1.05371	5.25964	0.000470293	0.00361316
Taf12	1.05365	5.00968	1.17e-05	0.000736222
Nsg2	1.05295	1.09829	0.00606526	0.0201863
Pfdn4	1.05276	2.74042	0.00717473	0.0228108
B130055M24Rik	1.05199	1.55431	0.0175927	0.0447257
Tubg1	1.05071	4.53789	0.00014762	0.00187178
1110019D14Rik	1.04932	1.36602	0.00852484	0.0258492
Mrpl34	1.04913	4.27201	8.16e-05	0.00140503
Tma7	1.04752	4.77521	0.000298396	0.00278563
Chordc1	1.04747	5.50767	0.00022358	0.00233518
Lxn	1.04697	4.97378	9.73e-05	0.0015285
Cybc1	1.04555	5.8632	2.29e-05	0.000858186
Siae	1.04466	4.60157	4.98e-05	0.00115061
Clic1	1.0445	8.05652	0.000189305	0.00212397
Serpina3n	1.04415	7.80478	0.0185333	0.0464708
Lzic	1.04337	4.00573	0.000125306	0.00173847
Nfam1	1.04135	5.51778	0.00206902	0.00941601
Cptp	1.04121	4.35673	0.000928387	0.00552568
Mrpl19	1.03912	4.01961	7.87e-05	0.00137931
Mrps36	1.03801	2.40998	0.00232151	0.0102595
Arhgap11a	1.03699	3.04574	0.00593618	0.0199021
Klra4	1.03672	1.97358	0.0016662	0.00814398
Rpp38	1.03529	2.62109	0.00126522	0.00673941
Tceal9	1.03501	7.46969	9.59e-05	0.00152114
Gm5842	1.03478	1.3146	0.00879728	0.0265214
Cdca7	1.03407	2.62154	0.00379349	0.014542
Kars	1.03397	6.58352	0.000138593	0.00182153
Gba	1.03118	6.25551	3.22e-05	0.000983389
Mis12	1.03116	4.78055	7.3e-05	0.00134505
Ppp1r3d	1.03071	2.77359	0.00291777	0.0120887
Gm16316	1.02917	0.30505	0.0199959	0.0490734
Naa25	1.02885	5.35631	9.12e-05	0.00147631
Zfp60	1.02801	3.537	0.00646177	0.0210994
Katna1	1.02798	5.28401	0.000174282	0.00203986
Zfp983	1.02686	2.4189	0.0105494	0.0301579
Ly96	1.02685	2.97222	0.00127082	0.00676466
Gtf2h4	1.02627	4.02932	0.000308243	0.00282539
Zc3h8	1.02529	2.21213	0.0037033	0.0143062
Slc7a7	1.02458	4.34792	0.000728235	0.00469722
Cycs	1.0245	4.92243	0.000956034	0.00561962
Trmt10b	1.02413	2.98025	0.00577955	0.0195137
Lyrm7	1.02362	1.39669	0.0145746	0.038684
Ppm1j	1.02308	2.21872	0.00913822	0.027231
Mad2l1	1.02215	3.60176	0.00202801	0.00929396
Trafd1	1.02159	7.52582	0.00364865	0.0141438
Pla2g4f	1.02134	3.04052	0.00137132	0.00716139
Ly75	1.02104	4.61595	5.03e-05	0.00115168
Nfe2l2	1.01968	7.32306	2.21e-06	0.000581133
Rex1bd	1.01924	5.15042	3.92e-05	0.00105069
Ogfr	1.01892	6.82288	0.000458	0.00355327
Zfp691	1.01832	1.44397	0.00779157	0.0241443
Ifitm1	1.01815	6.66711	0.0093697	0.0277577
Eno1	1.01704	6.78644	0.000123511	0.00173037
Lrp12	1.01654	3.01007	0.00305329	0.0124824
Phgdh	1.01571	3.83936	0.00268018	0.0113864
Tspyl3	1.01555	2.67922	0.00998291	0.0290541
Pola2	1.01428	4.44147	0.000118999	0.00170463
Spidr	1.01381	4.1354	0.000888024	0.00537706
Parp10	1.01199	6.8463	0.00223097	0.00995114
2310001H17Rik	1.01122	3.81276	0.000207999	0.00224394
Lhpp	1.0096	2.95929	0.00194558	0.00904222
Galnt7	1.00903	3.65242	0.000231812	0.00238004
Serpina3c	1.00901	4.4726	0.0141828	0.0378763
Lrmp	1.00872	3.71286	0.00123387	0.00661501
Naa38	1.00749	3.93761	0.000754417	0.00480959
Slpi	1.00685	5.67683	0.00401995	0.0151388
Dnmt1	1.00615	5.38854	0.000161255	0.00196128
Ptrh1	1.00581	1.12238	0.00787933	0.024333
Rad23a	1.00551	5.74536	1.7e-05	0.000797114
Gins3	1.00547	2.15983	0.00360984	0.0140572
Nprl2	1.0051	4.13631	8.04e-05	0.00139268
Prmt2	1.00502	5.59323	6.01e-05	0.00123153
Tcf19	1.00366	3.48149	0.000445947	0.00351018
Gm11346	1.00351	1.96717	0.0151895	0.0400064
Ascc3	1.00322	5.58626	1.43e-05	0.000768527
Mrps21	1.00308	4.33568	0.0010163	0.00584497
Thap2	1.00184	3.6964	0.00294542	0.0121584
Pomp	1.00157	7.1143	0.000135074	0.00179782
Cep41	1.00152	2.42302	0.00795782	0.0245176
Ms4a1	1.0004	3.34151	0.0165016	0.0426416
Cdca7l	1.00007	3.04486	0.00122733	0.00658892
Ccnd2	0.999214	7.78643	1.1e-05	0.000729638
Tm6sf1	0.999003	2.81422	0.000704172	0.00461396
Cfl1	0.998732	8.84235	0.000230597	0.00237222
Dffa	0.997767	3.93776	9.44e-05	0.00150749
Cd22	0.997688	3.11468	0.00772263	0.0239952
Hmgcr	0.996338	5.6737	0.000148102	0.00187441
Slc12a9	0.994971	4.33843	0.000388545	0.00323677
2310022A10Rik	0.994961	4.14552	0.000413527	0.00335064
Ran	0.99473	6.84016	2.73e-05	0.000917302
Ints11	0.994425	5.0171	0.000129695	0.00176968
Gpm6b	0.993728	6.11144	2.36e-05	0.000870471
Gyg	0.99327	6.90546	0.00066848	0.00446193
Ercc1	0.992967	4.55088	1.73e-05	0.000797114
Tubg2	0.992613	0.932753	0.018359	0.0461367
Rnaseh2b	0.992459	3.63386	0.00335168	0.0133413
S100a4	0.992169	3.08179	0.0086847	0.0262579
Heatr1	0.992135	4.93887	0.000125642	0.0017416
Hdc	0.991766	7.11436	0.00135092	0.00707835
E2f2	0.990221	4.49397	5.35e-05	0.00118013
Arhgef39	0.98857	1.43869	0.0141964	0.0378995
Pomk	0.988394	3.88827	0.000767129	0.0048623
Ccdc160	0.988329	1.85059	0.00613367	0.0203451
Ushbp1	0.987714	6.0016	0.00295124	0.0121792
Nsdhl	0.987695	4.45877	0.000289698	0.00273499
Tnfaip8	0.987555	5.34694	0.000147759	0.00187178
Gm43481	0.986596	2.3255	0.00939346	0.0278071
Map2k3os	0.986404	1.39648	0.00468039	0.0167982
Tbc1d14	0.986152	5.78761	0.000439596	0.00348608
Gpr160	0.98547	2.76921	0.0121604	0.0336058
Prune2	0.985148	3.34534	0.0190374	0.047387
Rnf180	0.984396	2.1452	0.0155	0.040611
Wdcp	0.98392	3.36545	0.000898369	0.00541243
Ppp1r11	0.983741	5.55009	1.45e-05	0.000768527
Plgrkt	0.982755	4.7313	0.000129185	0.00176425
Fcho1	0.982707	3.45905	0.00213167	0.00962587
Tmem258	0.982259	5.70919	0.000211125	0.0022684
Prex1	0.981798	5.32033	0.000151135	0.00189416
Mxd3	0.98173	1.13944	0.00702253	0.0224091
Srm	0.980776	4.33313	0.00232158	0.0102595
Arel1	0.97924	5.50885	0.000650394	0.00437278
Osr1	0.977404	4.27509	0.000688569	0.00454994
Rapsn	0.977014	0.71307	0.0158306	0.0412673
Tbc1d10c	0.975435	2.73249	0.00122813	0.00659099
Mfap5	0.974931	5.44023	0.0101945	0.0294682
Gm39556	0.974695	2.793	0.00878184	0.0264955
Bcl2l12	0.974369	2.1672	0.00379131	0.014542
Mrps22	0.973689	4.07728	0.000627319	0.00427856
BC024978	0.972856	2.98644	0.000586321	0.00411528
Pstpip1	0.972114	4.55496	0.00986367	0.0287987
Arpc1b	0.970994	8.11647	0.000297347	0.00278048
Med11	0.968671	4.54923	0.000100601	0.00155244
5830428M24Rik	0.968647	2.68677	0.0152268	0.0400721
Zbtb40	0.968229	3.3467	0.000572872	0.00405369
Nup35	0.967969	1.92376	0.00243841	0.0106117
Xrcc6	0.967009	4.1902	0.00135015	0.00707668
Fos	0.966362	5.48037	0.0161889	0.0419438
Etv6	0.966198	5.25136	0.000976584	0.00570666
Exog	0.966067	3.47003	0.00913764	0.027231
Jpt1	0.965871	6.58425	0.000170473	0.00202698
Ptgir	0.965858	2.51172	0.00643037	0.0210318
Map2k1	0.965594	6.56256	4.9e-06	0.000679801
Helz2	0.965486	6.56455	8.21e-06	0.000704834
Casp7	0.965303	4.92932	0.000310181	0.0028368
Nubp1	0.965176	4.68112	0.000583156	0.00410324
Dera	0.964347	4.26117	0.00317607	0.0128242
Ten1	0.964311	4.3369	0.000194483	0.00215896
Tep1	0.963681	5.66065	9.58e-06	0.000720993
Cisd3	0.962839	3.73669	0.000402208	0.00329786
Gm48611	0.962807	1.4979	0.00459301	0.0165705
Fam189b	0.96177	3.88641	0.000532992	0.00389679
H2-T22	0.961736	7.7918	0.00592361	0.0198748
Pstpip2	0.961188	2.81744	0.0104006	0.0298389
Traip	0.961154	1.72879	0.0161613	0.0418862
Ccdc34	0.96085	2.80787	0.00114819	0.0063372
Atat1	0.960241	3.81772	0.000241749	0.0024375
Ak2	0.959731	6.03739	0.00074443	0.00476066
Cd83	0.959599	4.57343	0.00774707	0.0240617
Ap1s2	0.959255	4.75231	5.4e-05	0.00118381
Mrpl36	0.959184	5.08783	7.32e-05	0.00134505
Pomt1	0.958921	3.63839	0.0020127	0.00923996
Galns	0.95852	4.44593	0.0039649	0.0149926
Ndnf	0.957891	6.90802	0.00228733	0.0101366
Tfcp2	0.957134	3.26188	0.00137818	0.00717812
Rangap1	0.956404	5.4774	1.72e-05	0.000797114
Ap5b1	0.956093	3.70339	0.00137413	0.00716894
Slfn5	0.95451	6.5413	0.000409882	0.00333313
Naglu	0.953892	5.21846	3.49e-05	0.0010061
Psmb2	0.953816	7.38374	0.000733937	0.00472514
Armc6	0.953675	2.91356	0.00880055	0.0265214
Sh3kbp1	0.952882	5.35565	9.44e-05	0.00150749
Asb2	0.951749	2.78999	0.0165071	0.0426426
Ciao2b	0.948953	4.60491	0.00155089	0.0077515
Tmsb4x	0.947972	11.2621	0.00122531	0.00658707
Slc26a6	0.947876	1.77283	0.00728713	0.0230642
Morc3	0.947731	5.78956	8.77e-05	0.00144308
Nmnat1	0.947636	2.5533	0.00364142	0.0141228
Rarres2	0.946545	7.10927	0.00483511	0.0171797
Il17ra	0.946407	5.76802	0.00637396	0.0209301
Ncbp2	0.946062	5.08225	0.000729348	0.00470247
Ntpcr	0.945995	4.20594	0.000476804	0.00364006
Cmtm7	0.944993	5.38661	0.000221048	0.00232603
Sgk3	0.944571	4.58925	0.000514095	0.00379849
Palld	0.942485	5.75798	0.000360968	0.00311198
Tube1	0.942331	1.01318	0.0197413	0.0486461
Ccdc126	0.940838	3.56959	0.000573463	0.00405378
Hmox1	0.940433	5.7264	0.0066678	0.0215794
Ap1g2	0.940246	4.37687	0.000178098	0.00206455
Nxt1	0.939937	4.25298	0.00271644	0.0115094
Stip1	0.938991	6.39585	4.33e-05	0.00108222
Plcb2	0.938753	3.69006	0.000743985	0.00475975
Pdia3	0.937947	9.20638	3.89e-05	0.00105069
P4ha1	0.93672	6.55144	0.00185572	0.00876699
Gm6563	0.936077	0.99775	0.00905313	0.027075
Mmp3	0.936016	6.27355	0.000285193	0.00270983
Snrnp25	0.935977	3.66647	0.00102312	0.00586734
Socs5	0.935934	4.89737	6.87e-05	0.00130851
S100a10	0.935692	7.73431	0.00174594	0.00840565
Gpnmb	0.935327	5.23784	0.0138915	0.0372948
Tmed1	0.933668	4.51319	4.33e-05	0.00108222
Mllt11	0.933119	2.75144	0.00339306	0.0134414
Slc52a2	0.932144	4.13371	0.000784249	0.00493362
2700038G22Rik	0.931746	1.37764	0.0127953	0.0349243
Rassf5	0.93085	5.36739	0.0031239	0.0126754
Atp5e	0.930845	6.55153	0.00329166	0.0131611
Actr3	0.930056	7.5906	0.000771607	0.00488281
Calm3	0.929478	6.57695	2.67e-06	0.000581133
Hsp90b1	0.92861	8.60255	6.46e-05	0.00127489
Erap1	0.92851	6.43947	0.000299046	0.0027858
Noc4l	0.928132	5.30408	0.00487994	0.017296
Ndufs8	0.927698	6.33801	0.000387183	0.00323677
Psmd14	0.927299	6.41306	0.000246333	0.00245742
Samhd1	0.926672	8.51492	0.00954371	0.0281195
Galnt10	0.925832	2.8039	0.00480702	0.0170954
Slc25a43	0.92542	1.2933	0.00475601	0.0169793
Prr13	0.924556	6.67348	0.000151516	0.00189606
2010016I18Rik	0.923727	3.22622	0.00223514	0.0099615
Gm17334	0.923414	5.10381	0.00325349	0.013043
Rad51b	0.922607	1.36396	0.0188375	0.0469936
Tyk2	0.922545	5.45277	9.87e-05	0.00153895
Pcdhb9	0.92232	2.99218	0.00491095	0.0173863
Rap1gap2	0.921466	3.57003	0.00636112	0.0208966
Rpusd4	0.921412	4.06648	0.000136148	0.00180753
Sqle	0.921401	5.61947	0.0017884	0.00855504
Rbm38	0.920222	4.02716	0.000307037	0.00282076
Tars2	0.919754	4.96438	8.25e-05	0.00140846
A630081D01Rik	0.919604	1.15778	0.00627839	0.0206941
Sp5	0.919551	1.19869	0.0125755	0.0344441
Ccdc171	0.919045	2.81731	0.00143809	0.00736831
Dok3	0.91898	4.64956	0.00409743	0.0153238
Vim	0.91863	8.88977	0.000219781	0.00231967
Acsl5	0.918511	7.66566	9.14e-06	0.000719544
Cln8	0.918373	4.91132	7.32e-05	0.00134505
Dcp2	0.916476	4.52001	0.00179502	0.00858411
Tuba1b	0.915303	6.5011	4e-05	0.0010575
Shisa5	0.913948	8.97208	0.00024813	0.00247014
Rps19bp1	0.913365	4.16015	0.000822367	0.00509933
Chtf8	0.913327	5.8396	0.000185862	0.00210335
C1s1	0.909952	7.08388	0.000502022	0.00375336
AI413582	0.909596	4.53373	0.000934326	0.00554214
Dusp19	0.908959	2.79841	0.00120575	0.00652881
Sumf2	0.908705	3.77947	0.000483939	0.00366438
Ap2s1	0.908202	6.08774	0.000273891	0.00263356
Dcun1d2	0.908052	4.55344	0.00183691	0.00871547
Hyou1	0.906565	5.07952	0.000902645	0.00542588
Gemin6	0.90592	2.695	0.00594082	0.0199112
Malt1	0.905874	4.79633	0.00615059	0.0203738
Mrpl45	0.905781	4.81232	0.000172267	0.00203423
Itga5	0.905457	6.29706	0.00187376	0.00881581
Rpe	0.905297	4.99257	0.000120363	0.00170945
Sdhaf4	0.905043	3.72747	0.000607089	0.00420575
Tmprss4	0.904889	5.01377	0.000632485	0.00430019
Ms4a4d	0.904492	6.33516	0.000133218	0.0017959
Kctd11	0.9044	5.06439	0.000161396	0.00196128
Fam169b	0.903392	2.52917	0.0196972	0.0485984
Adh1	0.903349	6.46566	0.00240175	0.0104928
Stk10	0.903046	5.08019	0.00444548	0.0162155
Gmip	0.902192	4.87212	0.000398262	0.00328413
Trim14	0.902153	3.87772	0.00396964	0.0150033
Cad	0.902095	4.41194	0.000299799	0.0027858
Plk4	0.90164	3.15052	0.00556215	0.0190083
Spice1	0.90144	3.66567	0.00281743	0.0118131
Rhof	0.901242	3.92323	0.00353299	0.0138491
Pld3	0.901139	6.81004	0.000103309	0.00157051
Rabif	0.900879	5.41335	0.00013763	0.00181493
Chek1	0.900212	1.32752	0.0149846	0.0395739
Eif2s1	0.899167	5.91498	0.000173194	0.00203608
Ethe1	0.899147	4.02957	0.000572375	0.00405369
Hgf	0.899141	3.57232	0.00582537	0.0196247
Dpp7	0.8991	4.65716	0.00193665	0.00901776
Srpx	0.89863	3.94733	0.00286332	0.0119352
Pgghg	0.898537	4.91663	4.68e-05	0.00112023
Tmem184b	0.898534	7.32813	8.73e-05	0.0014429
Mpp1	0.897522	6.13382	0.000118348	0.00170358
Tagln2	0.897291	9.05223	3.9e-05	0.00105069
Gemin8	0.896496	1.92976	0.00859018	0.0260222
Dab2	0.896321	6.26159	0.00718887	0.0228425
Ly6d	0.895848	3.37454	0.00554602	0.0189841
Hat1	0.895292	5.39992	0.000368143	0.00314502
S100a11	0.895286	6.77342	0.00924019	0.0274724
Dglucy	0.89512	3.64723	0.0114953	0.0321863
Exo5	0.895081	3.15994	0.0152246	0.0400721
Dennd1c	0.894986	4.33744	0.00219572	0.00985002
Cept1	0.894445	6.74341	1.65e-05	0.000788509
Abitram	0.894117	3.70395	0.00251153	0.01086
Tlr4	0.893435	4.52848	0.000325235	0.00291283
Plaur	0.893122	6.10693	0.00286555	0.0119352
Ptpn2	0.892371	5.35328	0.00226993	0.0100794
Dhrs13	0.891961	2.76249	0.0106935	0.0304954
Armcx3	0.890359	3.19145	0.00198142	0.00915214
Gale	0.890283	4.37638	0.00184331	0.00873787
Psma7	0.888838	7.96462	0.0010142	0.00584497
Erg28	0.888543	4.85503	0.000497922	0.00373418
Cars	0.887395	5.45993	6.02e-05	0.00123153
Flnb	0.886388	6.50281	0.000128745	0.00176192
Gm15470	0.885926	1.61	0.00731995	0.0231501
Ccrl2	0.885155	6.43593	0.0006253	0.00427675
Limd2	0.884425	6.7769	0.00020505	0.00222442
Psma4	0.88418	6.558	0.000445814	0.00351018
Tmem35b	0.883515	3.55884	0.00444272	0.0162155
H2afz	0.883265	6.66828	0.000147399	0.00187178
Arhgap19	0.882857	3.05867	0.0117835	0.0327658
Pkm	0.8809	8.34754	0.000339084	0.00298781
Trim59	0.88088	2.84735	0.0116567	0.0325109
Atf6b	0.879912	5.34668	2.63e-05	0.000905294
Tyw1	0.87901	4.30032	0.000368822	0.0031474
Nt5c	0.879	5.43285	0.000386956	0.00323677
C230085N15Rik	0.878908	2.89737	0.0197135	0.0486178
Poli	0.878601	2.49822	0.00597753	0.0199949
Rnf135	0.878152	4.59062	7.53e-05	0.00136009
Mill2	0.877974	4.53446	0.00219713	0.00985353
Tcirg1	0.877966	7.33105	0.00277195	0.0116767
Zfp366	0.877884	4.49621	0.00411136	0.0153544
Zfp111	0.877849	3.08606	0.00325675	0.0130528
Atpsckmt	0.877662	3.19868	0.00238696	0.0104497
Apbb1ip	0.877216	3.10216	0.00426495	0.0157669
Parp1	0.877114	5.36649	3.32e-05	0.000992645
Banf1	0.87664	6.20508	4.16e-05	0.0010743
Exoc3l4	0.8756	3.44029	0.000948259	0.00559103
1110038F14Rik	0.875523	5.52431	0.000182278	0.00208532
Alkbh2	0.874498	1.35645	0.0201409	0.0493392
Taco1	0.873998	1.96231	0.00630325	0.0207499
Ifnar2	0.87385	6.63081	0.000550283	0.00395515
Exd2	0.873819	4.52433	0.00391467	0.0148563
Ppil1	0.87332	4.59835	5.21e-05	0.0011678
Mettl3	0.873113	3.64841	0.00271765	0.0115114
Mrpl35	0.872334	4.92026	0.000407834	0.00332162
Cuta	0.871121	5.70769	0.0001375	0.00181474
Rassf2	0.870887	5.51055	0.000796845	0.00498695
Heatr5b	0.870733	4.37813	0.00133485	0.00702462
Srgn	0.870609	7.69908	0.000877815	0.00533374
Mars	0.870557	5.82721	1.1e-05	0.000729638
Timm13	0.869648	5.93679	9.08e-05	0.00147224
Selenow	0.868803	7.82699	0.00475956	0.0169807
Commd1	0.868744	4.54702	8.61e-05	0.00143451
Kcnk13	0.868281	2.85393	0.0184378	0.0462903
9130023H24Rik	0.868148	3.23749	0.00215598	0.00970779
Ptger2	0.867548	3.54391	0.0065559	0.021327
Nagpa	0.867541	5.26684	0.000147711	0.00187178
Bcl6b	0.867435	4.13827	0.0110503	0.0312074
Kcnj8	0.866389	3.36893	0.0176331	0.0448141
Hif1a	0.865866	6.72658	0.00107472	0.00605503
Srpk1	0.865364	5.47968	1.4e-05	0.000768527
Dnajc24	0.865277	3.59049	0.000631918	0.00430005
Chid1	0.863898	4.734	0.000163976	0.00198294
Ppih	0.863229	2.78933	0.00621774	0.0205243
Taldo1	0.863169	7.57163	0.00015593	0.00191622
Sars2	0.863035	2.94042	0.011202	0.0315356
Anapc10	0.862964	3.94876	0.000734098	0.00472514
Alg14	0.862711	4.56824	0.0012856	0.00682559
Mcm3	0.862265	5.04231	0.000460961	0.00356423
C1galt1c1	0.861947	5.28558	0.000137175	0.00181437
Tor3a	0.861814	7.43333	0.00144235	0.00737549
Nutf2	0.861377	3.44256	0.000626844	0.00427856
Adal	0.861213	3.41683	0.00329748	0.0131678
Fkbp2	0.861193	5.41805	0.00027494	0.00263699
Irf9	0.861186	7.12216	5.23e-05	0.00116941
Afap1l2	0.860554	3.73838	0.00956488	0.0281766
C3	0.859879	10.1061	0.00240766	0.0105099
Psme2b	0.859193	3.53377	0.00680076	0.0218746
Gnptab	0.859094	4.93195	0.000827899	0.00512756
Ints10	0.858787	4.37313	0.00187031	0.00880982
Gpsm3	0.85854	3.18511	0.00386591	0.0147246
Pafah1b3	0.858509	3.58293	0.00224672	0.00999326
Snrnp35	0.858258	2.64408	0.00388044	0.0147691
Saal1	0.858008	3.65766	0.00338594	0.0134335
Gimap8	0.857741	4.15473	0.00300336	0.0123231
Umad1	0.857478	3.7084	0.0107537	0.030606
Fam185a	0.857108	2.31896	0.00977835	0.0286124
Txnl4a	0.857098	4.76178	0.00032725	0.00292441
Srd5a3	0.857047	5.2947	0.000110999	0.00163523
Cep19	0.856734	3.97841	0.00112053	0.00624236
Noct	0.85669	3.56928	0.0154092	0.0403965
Cdk2ap2	0.856211	6.75743	8.62e-05	0.00143546
Irf4	0.855343	2.8331	0.011938	0.0331251
Tpst1	0.855203	5.51048	0.00270316	0.0114713
Ndufc1	0.854969	5.14073	0.00353787	0.0138614
Plod1	0.854757	6.00668	5.16e-05	0.00116408
Dbn1	0.854606	3.68171	0.0186609	0.0466864
Gm20045	0.854133	1.75202	0.0172358	0.0440465
Sdccag8	0.853915	4.67733	0.000219243	0.00231864
40057	0.853022	6.2563	0.000369222	0.00314777
Antxr2	0.852967	5.97175	0.00144194	0.00737549
Ankfy1	0.852608	6.65863	0.000336787	0.00298041
Fam187b	0.852579	2.40243	0.00390884	0.014838
1600002K03Rik	0.85229	2.89271	0.00338939	0.0134402
Fam219a	0.852064	2.92834	0.00263667	0.0112502
Loxl3	0.852053	4.09606	0.00121	0.0065389
Gk	0.851648	4.42094	0.00163233	0.00802834
Cox5a	0.851578	5.61396	0.00456383	0.0165017
Apba3	0.850973	5.07823	9.31e-05	0.0014967
Fstl1	0.848933	7.22293	0.00390632	0.014838
Smim24	0.848889	1.75462	0.00974943	0.0285384
Sppl2a	0.846846	7.34021	0.000170855	0.00202775
Slbp	0.846601	4.90462	0.000161808	0.00196406
Oxnad1	0.846151	3.26902	0.00286165	0.0119316
B3galnt2	0.845959	4.95188	0.00106562	0.00602634
Pak1	0.845457	4.22046	0.00120914	0.00653816
Adprh	0.844113	5.66668	1.76e-05	0.000797114
Polr3b	0.844051	4.63522	0.00105405	0.005975
Glipr1	0.843009	4.05922	0.00035924	0.00310439
Cyp2j9	0.842433	2.86806	0.00319988	0.0128774
Leo1	0.841608	4.40136	0.000426097	0.00340856
Adat2	0.84128	1.5431	0.0201723	0.0493985
Jam3	0.841137	2.79614	0.0116963	0.0325983
Invs	0.84101	2.93605	0.0104844	0.0300519
Arhgap45	0.839556	6.72041	0.00409596	0.0153223
Elob	0.839535	6.39719	0.00471705	0.0168939
Ints7	0.83935	4.63987	0.000226776	0.00234845
Mrps6	0.838495	4.13422	0.00444372	0.0162155
Acp2	0.838203	5.87981	5.56e-05	0.00119832
Alox5ap	0.838031	5.41319	0.0044413	0.0162155
Mtrr	0.836385	3.34558	0.000924345	0.00551415
C4b	0.836285	8.90363	0.00675884	0.0217799
Lipa	0.83572	6.23398	0.000520631	0.00383137
Stn1	0.834078	4.30647	0.000843994	0.00519043
Kpna2	0.833568	4.67609	0.00010767	0.0016134
Tnfaip3	0.833531	5.4108	0.0197327	0.0486325
Apobec3	0.833012	7.49274	0.00349781	0.0137679
Ndufa3	0.831491	6.14787	0.00270043	0.0114632
L1cam	0.831453	2.77132	0.00731314	0.0231345
Impa2	0.830957	2.34777	0.0190871	0.0474732
Eef1g	0.8306	6.67995	8.17e-06	0.000704834
Slc25a35	0.830042	4.31295	0.00113814	0.0063061
Prdx2	0.828764	6.98583	4.36e-05	0.0010844
Vnn1	0.828655	4.17943	0.00525057	0.0182776
Hkdc1	0.82825	3.65119	0.000925239	0.00551465
Utp6	0.826924	4.80322	0.000507746	0.00378079
Cdc37	0.826009	6.89219	4.01e-05	0.00105888
Ttc27	0.826007	3.46261	0.0149195	0.0394284
Faap24	0.825224	3.23231	0.00963111	0.0283064
Cdc42ep2	0.825044	5.22927	0.00824979	0.0252153
Mrpl51	0.825008	5.44267	0.000211004	0.0022684
Mrps16	0.824459	4.86769	0.000541031	0.00391927
Ccdc88b	0.824101	2.54496	0.0191349	0.0475664
Col16a1	0.823898	4.72589	0.00156921	0.00781324
Paqr8	0.822322	4.43558	0.000587738	0.00411888
Cdh11	0.822147	6.11751	0.00851964	0.0258433
Adam17	0.821918	6.10117	0.000572675	0.00405369
Mrpl32	0.821594	5.16913	0.000418702	0.00337863
Cacybp	0.821419	6.20023	9.7e-05	0.0015285
Zfp719	0.821209	4.1217	0.00556243	0.0190083
Cemip2	0.821079	7.3653	6.13e-05	0.00124398
Tgfb1i1	0.820904	5.97868	0.000348594	0.00304081
Polh	0.819776	2.76313	0.00279583	0.0117429
Ddx39	0.819636	5.89586	0.000739164	0.00474242
Cd84	0.819434	5.57927	0.0035376	0.0138614
Ccdc167	0.819352	2.29239	0.0169419	0.0434893
Nicn1	0.818692	4.10409	0.0116256	0.032471
Arpc3	0.818163	7.08957	0.000355542	0.0030826
Sh3pxd2b	0.817523	4.77578	0.00465051	0.0167219
Clcn7	0.817039	6.56919	0.000398351	0.00328413
Dkk3	0.816711	6.98748	0.0009135	0.00547481
Bin1	0.81624	5.12875	0.000417193	0.00337338
Rfc5	0.814636	4.20457	0.00473999	0.0169452
Aars	0.814091	6.60663	0.000336056	0.00297771
Hmgcs1	0.813533	5.97278	0.00149213	0.00757184
Decr2	0.813462	4.14831	0.0010701	0.00603459
Nrep	0.812452	6.19646	0.0030912	0.0125849
Crip1	0.811941	8.10887	0.00705936	0.0225129
Cytip	0.811809	6.36125	0.00155249	0.00775702
Lhx6	0.810717	1.34199	0.0157237	0.0410225
Farsb	0.810053	5.7557	3.79e-05	0.00103754
Rpl13a	0.809915	2.89818	0.0119249	0.0331004
Gjb3	0.809863	1.65311	0.0196798	0.0485706
Gja1	0.807651	6.47873	0.00296641	0.012229
Dus2	0.80764	3.43902	0.00163057	0.00802472
Mag	0.807612	1.31034	0.0191551	0.047597
Nampt	0.807238	7.60535	0.011647	0.0325013
Rmc1	0.807233	5.31575	0.000139663	0.00182815
Cyb561a3	0.80722	5.72233	0.00185575	0.00876699
Dusp5	0.807062	2.93979	0.0153989	0.040383
Zc3hc1	0.806872	4.22626	0.000851559	0.00522265
Zcchc10	0.806452	3.07743	0.00386435	0.0147246
Rbbp5	0.806134	4.94248	0.000202589	0.0022121
Dnajb11	0.80593	6.72621	0.000110308	0.0016311
Nadsyn1	0.805901	3.22486	0.00646865	0.0211114
Muc1	0.805709	8.39568	0.000560031	0.00400464
Tmub1	0.805368	3.57199	0.000513384	0.00379849
Timeless	0.805301	4.53942	0.0107825	0.0306548
Utp23	0.804715	3.53896	0.00171334	0.00830211
Tor1aip2	0.804015	7.25102	0.00149445	0.00758027
Washc3	0.803961	5.06469	0.000201982	0.00220857
Lsm10	0.803475	4.23908	0.000221697	0.00232745
Lrrc49	0.803434	3.95615	0.000497905	0.00373418
Ndufb1-ps	0.803159	5.94919	0.0200503	0.049184
Sft2d1	0.803136	3.83381	0.00110614	0.00618112
Tubb2a	0.802691	6.56416	0.00503426	0.0177251
Gadd45gip1	0.802522	4.34051	0.00122246	0.00657851
Derl2	0.800106	6.13789	1.32e-05	0.000768527
Ubl5	0.799342	6.30511	0.00360308	0.0140399
Gm9856	0.799222	3.22428	0.0102725	0.0296009
Zfp709	0.798665	3.38741	0.00303751	0.012434
Ctps	0.798366	5.93464	0.00969374	0.0284283
Tmem86a	0.797949	4.77331	0.00662829	0.0214884
Fblim1	0.797707	5.70905	0.000512361	0.00379849
Fam162b	0.797298	3.46248	0.00297856	0.0122615
Wdr12	0.797146	3.95812	0.00124209	0.00665001
Lamp3	0.796586	8.22569	5.22e-05	0.0011678
Got1	0.796256	4.78266	0.00546841	0.0188051
Atox1	0.795987	6.24495	0.00432607	0.0159217
Mcm6	0.79497	5.63594	0.000819642	0.00508845
Dock11	0.794597	4.77834	0.00149231	0.00757184
Cd14	0.794134	5.98195	0.0109446	0.0309868
Dmtn	0.793305	3.66895	0.00257984	0.0110588
Pgam1	0.793093	4.63033	0.000536463	0.00390962
Ccr9	0.792532	2.16434	0.00564634	0.0191902
Actb	0.792177	12.79	0.00699638	0.0223665
Gins4	0.79194	4.86704	0.000188973	0.00212208
Trim21	0.791697	2.30492	0.0168147	0.0432515
Kif3c	0.791682	3.46944	0.00527835	0.0183482
Caprin1	0.791559	7.35534	0.000220708	0.00232603
Mad2l1bp	0.791257	4.38276	0.000122363	0.00172041
Hs1bp3	0.789833	4.25353	0.00198221	0.00915214
Fbxo5	0.789661	2.31705	0.00324435	0.0130163
[truncated: 4,437 more rows]
